# Supplementary material for: Lipid‐ and glucose‐lowering effects of Rhamnan sulphate from Monostroma nitidum with altered gut microbiota in mice
Source: Food Sci Nutr. 2024 Mar 25;12(6):4342–52. doi: 10.1002/fsn3.4100 (PMC11167150; doi:10.1002/fsn3.4100)
Supplement: Supplementary file 2 — Table S1 [file FSN3-12-4342-s005.xlsx]

## Sheet: Sheet1
Level 2	Control	RS	p value
Bacteria;Deferribacteres	0.0023248	0.0087333	0.00169246
Bacteria;Bacteroidetes	0.294525	0.340275	0.10842
Bacteria;Tenericutes	0.000164033	0	0.158107
Bacteria;Cyanobacteria	0	3.83573e-05	0.178312
Bacteria;Saccharibacteria_TM7	0.00597621	0.00399583	0.183988
Bacteria;Proteobacteria	0.0224768	0.0281479	0.240957
Bacteria;Verrucomicrobia	0.0383635	0.0193066	0.278966
Bacteria;Firmicutes	0.627293	0.591924	0.283034
Bacteria;__	1.39022e-05	0	0.340893
Bacteria;Actinobacteria	0.00886334	0.00757895	0.622259
