# Supplementary material for: Lipid‐ and glucose‐lowering effects of Rhamnan sulphate from Monostroma nitidum with altered gut microbiota in mice
Source: Food Sci Nutr. 2024 Mar 25;12(6):4342–52. doi: 10.1002/fsn3.4100 (PMC11167150; doi:10.1002/fsn3.4100)
Supplement: Supplementary file 4 — Table S3 [file FSN3-12-4342-s008.xlsx]

## Sheet: Sheet1
Level 4	Control	RS	p value
Bacteria;Deferribacteres;Deferribacteres_c;Deferribacterales	0.0023248	0.0087333	0.00169246
Bacteria;Firmicutes;Bacilli;Lactobacillales	0.0714935	0.0418574	0.0643221
Bacteria;Proteobacteria;Betaproteobacteria;Burkholderiales	0	0.000275464	0.0864482
Bacteria;Firmicutes;Erysipelotrichi;Erysipelotrichales	0.00353575	0.0146801	0.0918886
Bacteria;Bacteroidetes;Bacteroidia;Bacteroidales	0.294525	0.340275	0.10842
Bacteria;Tenericutes;Mollicutes;Acholeplasmatales	0.000164033	0	0.158107
Bacteria;Cyanobacteria;Vampirovibrio_c;FR888536_o	0	3.83573e-05	0.178312
Bacteria;Saccharibacteria_TM7;Saccharimonas_c;Saccharimonas_o	0.00597621	0.00399583	0.183988
Bacteria;Firmicutes;Bacilli;Bacillales	0.000254144	0.000733259	0.188909
Bacteria;Proteobacteria;Alphaproteobacteria;Rhodospirillales	5.32758e-05	0.000231672	0.242819
Bacteria;Verrucomicrobia;Verrucomicrobiae;Verrucomicrobiales	0.0383635	0.0193066	0.278966
Bacteria;Proteobacteria;Gammaproteobacteria;Enterobacterales	0.000716135	0.00492111	0.309644
Bacteria;__;__;__	1.39022e-05	0	0.340893
Bacteria;Proteobacteria;Deltaproteobacteria;Desulfovibrionales	0.0217074	0.0227197	0.536584
Bacteria;Actinobacteria;Coriobacteriia;Coriobacteriales	0.00886334	0.00757895	0.622259
Bacteria;Firmicutes;Clostridia;Clostridiales	0.552009	0.534653	0.673138
Bacteria;Tenericutes;Mollicutes;PAC001057_o	0	0	nd
Bacteria;Actinobacteria;Actinobacteria_c;Corynebacteriales	0	0	nd
