# Supplementary material for: Lipid‐ and glucose‐lowering effects of Rhamnan sulphate from Monostroma nitidum with altered gut microbiota in mice
Source: Food Sci Nutr. 2024 Mar 25;12(6):4342–52. doi: 10.1002/fsn3.4100 (PMC11167150; doi:10.1002/fsn3.4100)
Supplement: Supplementary file 5 — Table S4 [file FSN3-12-4342-s007.xlsx]

## Sheet: Level 5
Level 5	Control	RS	p value
Bacteria;Deferribacteres;Deferribacteres_c;Deferribacterales;Deferribacteraceae	0.0023248	0.0087333	0.00169246
Bacteria;Bacteroidetes;Bacteroidia;Bacteroidales;Odoribacteraceae	8.90072e-05	0.000572128	0.00760755
Bacteria;Firmicutes;Clostridia;Clostridiales;Peptococcaceae	0.000645109	0.000263454	0.0105077
Bacteria;Firmicutes;Bacilli;Lactobacillales;Lactobacillaceae	0.0691533	0.0368753	0.0336268
Bacteria;Firmicutes;Clostridia;Clostridiales;Ruminococcaceae	0.106317	0.144329	0.0783175
Bacteria;Proteobacteria;Betaproteobacteria;Burkholderiales;Sutterellaceae	0	0.000275464	0.0864482
Bacteria;Firmicutes;Erysipelotrichi;Erysipelotrichales;Erysipelotrichaceae	0.00353575	0.0146801	0.0918886
Bacteria;Bacteroidetes;Bacteroidia;Bacteroidales;Rikenellaceae	0.00947955	0.014594	0.0983359
Bacteria;Firmicutes;Clostridia;Clostridiales;Lachnospiraceae	0.440496	0.385349	0.128462
Bacteria;Firmicutes;Clostridia;Clostridiales;Eubacteriaceae	4.10317e-05	0	0.145001
Bacteria;Tenericutes;Mollicutes;Acholeplasmatales;Acholeplasmataceae	0.000164033	0	0.158107
Bacteria;Bacteroidetes;Bacteroidia;Bacteroidales;Bacteroidaceae	0.0399579	0.0688804	0.164044
Bacteria;Firmicutes;Bacilli;Bacillales;Staphylococcaceae	2.75562e-05	0.000265473	0.166762
Bacteria;Cyanobacteria;Vampirovibrio_c;FR888536_o;FR888536_f	0	3.83573e-05	0.178312
Bacteria;Saccharibacteria_TM7;Saccharimonas_c;Saccharimonas_o;Saccharimonas_f	0.00597621	0.00399583	0.183988
Bacteria;Bacteroidetes;Bacteroidia;Bacteroidales;Porphyromonadaceae	0.00389419	0.00918835	0.204373
Bacteria;Firmicutes;Bacilli;Lactobacillales;Enterococcaceae	6.88905e-05	0.000327237	0.206834
Bacteria;Proteobacteria;Alphaproteobacteria;Rhodospirillales;Rhodospirillaceae	5.32758e-05	0.000231672	0.242819
Bacteria;Verrucomicrobia;Verrucomicrobiae;Verrucomicrobiales;Akkermansiaceae	0.0383635	0.0193066	0.278966
Bacteria;Bacteroidetes;Bacteroidia;Bacteroidales;AC160630_f	0.000316909	0.000810457	0.296531
Bacteria;Proteobacteria;Gammaproteobacteria;Enterobacterales;Enterobacteriaceae	0.000716135	0.00483643	0.309464
Bacteria;Firmicutes;Clostridia;Clostridiales;Clostridiaceae	2.78044e-05	0	0.340893
Bacteria;Proteobacteria;Gammaproteobacteria;Enterobacterales;Morganellaceae	0	8.46784e-05	0.340893
Bacteria;__;__;__;__	1.39022e-05	0	0.340893
Bacteria;Firmicutes;Bacilli;Lactobacillales;Streptococcaceae	0.00227131	0.00465486	0.374504
Bacteria;Firmicutes;Bacilli;Bacillales;Gemella_f	0.000226588	0.000467786	0.422502
Bacteria;Proteobacteria;Deltaproteobacteria;Desulfovibrionales;Desulfovibrionaceae	0.0217074	0.0227197	0.536584
Bacteria;Bacteroidetes;Bacteroidia;Bacteroidales;Prevotellaceae	0.02327	0.0256186	0.614687
Bacteria;Actinobacteria;Coriobacteriia;Coriobacteriales;Coriobacteriaceae	0.00886334	0.00757895	0.622259
Bacteria;Firmicutes;Clostridia;Clostridiales;Mogibacterium_f	0.00147545	0.00166394	0.633524
Bacteria;Firmicutes;Clostridia;Clostridiales;Christensenellaceae	0.000332807	0.000229426	0.733959
Bacteria;Firmicutes;Clostridia;Clostridiales;Dehalobacterium_f	0.00267411	0.00281807	0.814588
Bacteria;Bacteroidetes;Bacteroidia;Bacteroidales;Muribaculaceae	0.217517	0.220611	0.85755
Bacteria;Tenericutes;Mollicutes;PAC001057_o;PAC000197_f	0	0	nd
Bacteria;Actinobacteria;Actinobacteria_c;Corynebacteriales;Corynebacteriaceae	0	0	nd
Bacteria;Firmicutes;Clostridia;Clostridiales;Peptostreptococcaceae	0	0	nd
Bacteria;Tenericutes;Mollicutes;PAC001057_o;PAC001057_f	0	0	nd

## Sheet: p < 0.05
Level 5	Control	RS	Change	p value
Bacteria;Deferribacteres;Deferribacteres_c;Deferribacterales;Deferribacteraceae	0.0023248	0.0087333	increase	0.00169246
Bacteria;Bacteroidetes;Bacteroidia;Bacteroidales;Odoribacteraceae	8.90072e-05	0.000572128	increase	0.00760755
Bacteria;Firmicutes;Clostridia;Clostridiales;Peptococcaceae	0.000645109	0.000263454	decrease	0.0105077
Bacteria;Firmicutes;Bacilli;Lactobacillales;Lactobacillaceae	0.0691533	0.0368753	decrease	0.0336268
