# Supplementary material for: Lipid‐ and glucose‐lowering effects of Rhamnan sulphate from Monostroma nitidum with altered gut microbiota in mice
Source: Food Sci Nutr. 2024 Mar 25;12(6):4342–52. doi: 10.1002/fsn3.4100 (PMC11167150; doi:10.1002/fsn3.4100)
Supplement: Supplementary file 6 — Table S5 [file FSN3-12-4342-s003.xlsx]

## Sheet: Level 6
Level 6	Control	RS	p value
Bacteria;Firmicutes;Clostridia;Clostridiales;Lachnospiraceae;PAC001480_g	0.00259333	0	9.68093e-05
Bacteria;Firmicutes;Clostridia;Clostridiales;Lachnospiraceae;PAC001199_g	0.000818412	0.0001606	0.000766312
Bacteria;Bacteroidetes;Bacteroidia;Bacteroidales;Muribaculaceae;PAC000186_g	0.0624216	0.041348	0.00112548
Bacteria;Deferribacteres;Deferribacteres_c;Deferribacterales;Deferribacteraceae;Mucispirillum	0.0023248	0.0087333	0.00169246
Bacteria;Firmicutes;Clostridia;Clostridiales;Lachnospiraceae;PAC001385_g	0.000107618	0.00203966	0.00201467
Bacteria;Firmicutes;Clostridia;Clostridiales;Lachnospiraceae;KE159538_g	0.059053	0.0216127	0.0027352
Bacteria;Firmicutes;Clostridia;Clostridiales;Ruminococcaceae;Anaerotruncus	0.00153923	0.00907113	0.00536449
Bacteria;Bacteroidetes;Bacteroidia;Bacteroidales;Odoribacteraceae;Butyricimonas	8.90072e-05	0.000572128	0.00760755
Bacteria;Bacteroidetes;Bacteroidia;Bacteroidales;Muribaculaceae;PAC001127_g	0.00682007	0.00210814	0.0100765
Bacteria;Firmicutes;Clostridia;Clostridiales;Peptococcaceae;PAC001400_g	0.000645109	0.000263454	0.0105077
Bacteria;Firmicutes;Clostridia;Clostridiales;Mogibacterium_f;PAC001612_g	0	0.000391113	0.0123484
Bacteria;Firmicutes;Clostridia;Clostridiales;Lachnospiraceae;LLKB_g	0.00158363	0.00015059	0.0224926
Bacteria;Firmicutes;Clostridia;Clostridiales;Lachnospiraceae;PAC001165_g	0.0104832	0.00404415	0.0235074
Bacteria;Firmicutes;Clostridia;Clostridiales;Ruminococcaceae;Harryflintia	0.000342884	0.000857535	0.0290217
Bacteria;Firmicutes;Clostridia;Clostridiales;Ruminococcaceae;__	0.00170911	0.00395336	0.031557
Bacteria;Firmicutes;Bacilli;Lactobacillales;Lactobacillaceae;Lactobacillus	0.0691533	0.0368753	0.0336268
Bacteria;Firmicutes;Clostridia;Clostridiales;Lachnospiraceae;PAC001525_g	0.000179954	0.00051006	0.0405187
Bacteria;Firmicutes;Clostridia;Clostridiales;Lachnospiraceae;Coprococcus_g2	0.000531452	0.00129732	0.0456194
Bacteria;Firmicutes;Clostridia;Clostridiales;Lachnospiraceae;Clostridium_g21	0.0221132	0.0416786	0.0500435
Bacteria;Bacteroidetes;Bacteroidia;Bacteroidales;Muribaculaceae;PAC000198_g	0.0082921	0.0120897	0.0533593
Bacteria;Firmicutes;Clostridia;Clostridiales;Ruminococcaceae;Ruminococcus	0.0075038	0.00303182	0.0636297
Bacteria;Firmicutes;Clostridia;Clostridiales;Lachnospiraceae;PAC001679_g	0.00412711	0.00133867	0.064734
Bacteria;Firmicutes;Erysipelotrichi;Erysipelotrichales;Erysipelotrichaceae;Clostridium_g6	0.00286487	0.0143503	0.0779584
Bacteria;Bacteroidetes;Bacteroidia;Bacteroidales;Muribaculaceae;PAC001692_g	0.0022092	0.000937497	0.0786744
Bacteria;Bacteroidetes;Bacteroidia;Bacteroidales;Muribaculaceae;PAC002448_g	0.000429676	7.88799e-05	0.0859606
Bacteria;Firmicutes;Erysipelotrichi;Erysipelotrichales;Erysipelotrichaceae;PAC002322_g	0	0.000275464	0.0864482
Bacteria;Firmicutes;Clostridia;Clostridiales;Lachnospiraceae;PAC002039_g	0.00204663	0.000385645	0.0891929
Bacteria;Firmicutes;Clostridia;Clostridiales;Lachnospiraceae;Frisingicoccus	0.0142303	0.0112443	0.0911994
Bacteria;Bacteroidetes;Bacteroidia;Bacteroidales;Rikenellaceae;Alistipes	0.00947955	0.014594	0.0983359
Bacteria;Firmicutes;Clostridia;Clostridiales;Lachnospiraceae;PAC001588_g	0.000428414	7.81405e-05	0.100437
Bacteria;Proteobacteria;Deltaproteobacteria;Desulfovibrionales;Desulfovibrionaceae;LT706945_g	0.00320131	0.00558262	0.102335
Bacteria;Firmicutes;Erysipelotrichi;Erysipelotrichales;Erysipelotrichaceae;PAC002344_g	9.34234e-05	0	0.105974
Bacteria;Firmicutes;Clostridia;Clostridiales;Lachnospiraceae;Marvinbryantia	0.000480025	0	0.110605
Bacteria;Firmicutes;Erysipelotrichi;Erysipelotrichales;Erysipelotrichaceae;PAC002329_g	0	0.000177217	0.113191
Bacteria;Firmicutes;Erysipelotrichi;Erysipelotrichales;Erysipelotrichaceae;PAC002321_g	0	0.000292139	0.115046
Bacteria;Firmicutes;Clostridia;Clostridiales;Lachnospiraceae;PAC001212_g	0.00254404	0.000241525	0.129918
Bacteria;Firmicutes;Clostridia;Clostridiales;Lachnospiraceae;KE159600_g	0.0113983	0.00323004	0.132921
Bacteria;Actinobacteria;Coriobacteriia;Coriobacteriales;Coriobacteriaceae;PAC001266_g	0.002775	0.00163611	0.137553
Bacteria;Firmicutes;Clostridia;Clostridiales;Lachnospiraceae;PAC001103_g	0.000948814	0.000317588	0.14339
Bacteria;Firmicutes;Erysipelotrichi;Erysipelotrichales;Erysipelotrichaceae;PAC002350_g	4.10317e-05	0	0.145001
Bacteria;Firmicutes;Erysipelotrichi;Erysipelotrichales;Erysipelotrichaceae;PAC002339_g	0	6.33246e-05	0.145149
Bacteria;Actinobacteria;Coriobacteriia;Coriobacteriales;Coriobacteriaceae;EU456594_g	0.000240852	3.944e-05	0.147681
Bacteria;Firmicutes;Erysipelotrichi;Erysipelotrichales;Erysipelotrichaceae;PAC002315_g	0.000425499	2.46048e-05	0.15405
Bacteria;Firmicutes;Erysipelotrichi;Erysipelotrichales;Erysipelotrichaceae;PAC002332_g	0.000164033	0	0.158107
Bacteria;Bacteroidetes;Bacteroidia;Bacteroidales;Muribaculaceae;PAC001068_g	0.0445866	0.057158	0.158967
Bacteria;Firmicutes;Clostridia;Clostridiales;Ruminococcaceae;Agathobaculum	0.00076373	0.00209085	0.160334
Bacteria;Firmicutes;Erysipelotrichi;Erysipelotrichales;Erysipelotrichaceae;PAC002314_g	0	7.39014e-05	0.160898
Bacteria;Firmicutes;Clostridia;Clostridiales;Lachnospiraceae;PAC000720_g	0.000566575	0.00104261	0.162652
Bacteria;Bacteroidetes;Bacteroidia;Bacteroidales;Bacteroidaceae;Bacteroides	0.0399579	0.0688804	0.164044
Bacteria;Bacteroidetes;Bacteroidia;Bacteroidales;Muribaculaceae;PAC001063_g	0.0169632	0.00953776	0.165113
Bacteria;Firmicutes;Bacilli;Bacillales;Staphylococcaceae;Staphylococcus	2.75562e-05	0.000265473	0.166762
Bacteria;Firmicutes;Clostridia;Clostridiales;Ruminococcaceae;Oscillibacter	0.0311898	0.0466565	0.169263
Bacteria;Firmicutes;Erysipelotrichi;Erysipelotrichales;Erysipelotrichaceae;PAC002352_g	0	3.83573e-05	0.178312
Bacteria;Firmicutes;Erysipelotrichi;Erysipelotrichales;Erysipelotrichaceae;PAC002325_g	2.69045e-05	0.000115549	0.18209
Bacteria;Saccharibacteria_TM7;Saccharimonas_c;Saccharimonas_o;Saccharimonas_f;PAC000677_g	0.00597621	0.00399583	0.183988
Bacteria;Firmicutes;Erysipelotrichi;Erysipelotrichales;Erysipelotrichaceae;PAC002326_g	0	4.84142e-05	0.19415
Bacteria;Firmicutes;Clostridia;Clostridiales;Ruminococcaceae;PAC001402_g	0.00240969	0.00400531	0.195631
Bacteria;Firmicutes;Erysipelotrichi;Erysipelotrichales;Erysipelotrichaceae;PAC002328_g	1.30341e-05	0.000179621	0.201321
Bacteria;Bacteroidetes;Bacteroidia;Bacteroidales;Porphyromonadaceae;Parabacteroides	0.00389419	0.00918835	0.204373
Bacteria;Firmicutes;Bacilli;Lactobacillales;Enterococcaceae;Enterococcus	6.88905e-05	0.000327237	0.206834
Bacteria;Firmicutes;Erysipelotrichi;Erysipelotrichales;Erysipelotrichaceae;PAC002323_g	0.00026566	0	0.226591
Bacteria;Firmicutes;Clostridia;Clostridiales;Lachnospiraceae;PAC001116_g	0.00453038	0.00123902	0.232451
Bacteria;Firmicutes;Clostridia;Clostridiales;Ruminococcaceae;Phocea	0.000931663	0.00069497	0.233049
Bacteria;Firmicutes;Erysipelotrichi;Erysipelotrichales;Erysipelotrichaceae;PAC002343_g	0.000143723	2.46048e-05	0.235821
Bacteria;Bacteroidetes;Bacteroidia;Bacteroidales;Muribaculaceae;Muribaculum	0.0376574	0.0608801	0.239304
Bacteria;Firmicutes;Erysipelotrichi;Erysipelotrichales;Erysipelotrichaceae;PAC002317_g	5.32758e-05	0.000231672	0.242819
Bacteria;Firmicutes;Clostridia;Clostridiales;Lachnospiraceae;Anaerotignum	0.00311223	0.00556795	0.261413
Bacteria;Verrucomicrobia;Verrucomicrobiae;Verrucomicrobiales;Akkermansiaceae;Akkermansia	0.0383635	0.0193066	0.278966
Bacteria;Firmicutes;Erysipelotrichi;Erysipelotrichales;Erysipelotrichaceae;PAC002319_g	9.55156e-05	0.000203334	0.287286
Bacteria;Firmicutes;Clostridia;Clostridiales;Ruminococcaceae;Eubacterium_g8	0.00557779	0.00766597	0.288585
Bacteria;Bacteroidetes;Bacteroidia;Bacteroidales;AC160630_f;PAC002482_g	0.000316909	0.000810457	0.296531
Bacteria;Firmicutes;Clostridia;Clostridiales;Lachnospiraceae;PAC001308_g	0.00283437	0.004429	0.30023
Bacteria;Proteobacteria;Gammaproteobacteria;Enterobacterales;Enterobacteriaceae;Escherichia	0.000654133	0.00483643	0.301335
Bacteria;Bacteroidetes;Bacteroidia;Bacteroidales;Muribaculaceae;PAC001074_g	0.00186091	0.00118621	0.313166
Bacteria;Firmicutes;Clostridia;Clostridiales;Ruminococcaceae;Sporobacter	0.000979941	0.00138239	0.32409
Bacteria;Bacteroidetes;Bacteroidia;Bacteroidales;Muribaculaceae;PAC001112_g	0.0093817	0.0109938	0.324837
Bacteria;Proteobacteria;Deltaproteobacteria;Desulfovibrionales;Desulfovibrionaceae;Bilophila	0.00157506	0.00239574	0.327851
Bacteria;Proteobacteria;Deltaproteobacteria;Desulfovibrionales;Desulfovibrionaceae;Desulfovibrio	0.016931	0.0147413	0.331349
Bacteria;Firmicutes;Clostridia;Clostridiales;Lachnospiraceae;PAC001287_g	0.000193604	0.000813759	0.335064
Bacteria;Firmicutes;Clostridia;Clostridiales;Lachnospiraceae;PAC001138_g	0.00181438	0.00113415	0.339482
Bacteria;Firmicutes;Clostridia;Clostridiales;Christensenellaceae;PAC001141_g	0.000145439	2.62933e-05	0.340129
Bacteria;Firmicutes;Clostridia;Clostridiales;Lachnospiraceae;PAC001738_g	7.65771e-05	0	0.340893
Bacteria;Firmicutes;Clostridia;Clostridiales;Lachnospiraceae;KE159797_g	0	0.00107976	0.340893
Bacteria;Firmicutes;Erysipelotrichi;Erysipelotrichales;Erysipelotrichaceae;Faecalibaculum	2.78044e-05	0	0.340893
Bacteria;Firmicutes;Erysipelotrichi;Erysipelotrichales;Erysipelotrichaceae;PAC002316_g	3.47555e-05	0	0.340893
Bacteria;Firmicutes;Erysipelotrichi;Erysipelotrichales;Erysipelotrichaceae;PAC002318_g	0.000115143	0	0.340893
Bacteria;Firmicutes;Erysipelotrichi;Erysipelotrichales;Erysipelotrichaceae;PAC002324_g	2.78044e-05	0	0.340893
Bacteria;Firmicutes;Erysipelotrichi;Erysipelotrichales;Erysipelotrichaceae;PAC002331_g	0	0.000177592	0.340893
Bacteria;Firmicutes;Erysipelotrichi;Erysipelotrichales;Erysipelotrichaceae;PAC002333_g	0.000160116	0	0.340893
Bacteria;Firmicutes;Erysipelotrichi;Erysipelotrichales;Erysipelotrichaceae;PAC002341_g	9.05003e-05	0	0.340893
Bacteria;Firmicutes;Erysipelotrichi;Erysipelotrichales;Erysipelotrichaceae;PAC002342_g	0	8.46784e-05	0.340893
Bacteria;Firmicutes;Erysipelotrichi;Erysipelotrichales;Erysipelotrichaceae;PAC002345_g	6.20014e-05	0	0.340893
Bacteria;Firmicutes;Erysipelotrichi;Erysipelotrichales;Erysipelotrichaceae;PAC002346_g	0	5.91599e-05	0.340893
Bacteria;Firmicutes;Erysipelotrichi;Erysipelotrichales;Erysipelotrichaceae;PAC002347_g	5.51124e-05	0	0.340893
Bacteria;Firmicutes;Erysipelotrichi;Erysipelotrichales;Erysipelotrichaceae;PAC002348_g	0	5.21098e-05	0.340893
Bacteria;Firmicutes;Erysipelotrichi;Erysipelotrichales;Erysipelotrichaceae;PAC002354_g	1.35463e-05	0	0.340893
Bacteria;Firmicutes;Erysipelotrichi;Erysipelotrichales;Erysipelotrichaceae;PAC002356_g	1.39022e-05	0	0.340893
Bacteria;Firmicutes;Clostridia;Clostridiales;Ruminococcaceae;PAC000661_g	0.00461321	0.00569192	0.347935
Bacteria;Firmicutes;Clostridia;Clostridiales;Lachnospiraceae;PAC001091_g	0.00891821	0.00572583	0.350251
Bacteria;Firmicutes;Clostridia;Clostridiales;Lachnospiraceae;__	0.0111508	0.00788555	0.367205
Bacteria;Firmicutes;Clostridia;Clostridiales;Ruminococcaceae;PAC000672_g	2.78044e-05	0.00041213	0.374069
Bacteria;Firmicutes;Clostridia;Clostridiales;Ruminococcaceae;Eubacterium_g23	0.00379665	0.00653857	0.383669
Bacteria;Firmicutes;Bacilli;Lactobacillales;Streptococcaceae;Lactococcus	0.00184668	0.00401798	0.39177
Bacteria;Firmicutes;Erysipelotrichi;Erysipelotrichales;Erysipelotrichaceae;PAC002338_g	6.71312e-05	0.000160038	0.407211
Bacteria;Firmicutes;Bacilli;Bacillales;Gemella_f;Gemella	0.000226588	0.000467786	0.422502
Bacteria;Firmicutes;Bacilli;Lactobacillales;Streptococcaceae;Streptococcus	0.000424627	0.000636874	0.432963
Bacteria;Bacteroidetes;Bacteroidia;Bacteroidales;Muribaculaceae;PAC001066_g	0.00966106	0.00642227	0.453708
Bacteria;Firmicutes;Clostridia;Clostridiales;Lachnospiraceae;PAC001452_g	7.27118e-05	0.000171089	0.459925
Bacteria;Firmicutes;Clostridia;Clostridiales;Lachnospiraceae;PAC001375_g	0.00342118	0.00227128	0.477034
Bacteria;Firmicutes;Clostridia;Clostridiales;Lachnospiraceae;PAC001043_g	0.020917	0.0188141	0.480768
Bacteria;Firmicutes;Erysipelotrichi;Erysipelotrichales;Erysipelotrichaceae;PAC000687_g	6.08237e-05	2.7108e-05	0.494388
Bacteria;Actinobacteria;Coriobacteriia;Coriobacteriales;Coriobacteriaceae;PAC001389_g	0.000485475	0.000782206	0.500044
Bacteria;Firmicutes;Clostridia;Clostridiales;Mogibacterium_f;PAC001573_g	0.000609645	0.000431919	0.500351
Bacteria;Actinobacteria;Coriobacteriia;Coriobacteriales;Coriobacteriaceae;Parvibacter	0.000338783	0.000228041	0.509819
Bacteria;Firmicutes;Erysipelotrichi;Erysipelotrichales;Erysipelotrichaceae;PAC002320_g	0.000110966	0.000216904	0.514299
Bacteria;Firmicutes;Clostridia;Clostridiales;Lachnospiraceae;PAC001270_g	0.00124804	0.00105898	0.538376
Bacteria;Firmicutes;Clostridia;Clostridiales;Mogibacterium_f;Emergencia	0.000101945	0.000179951	0.545784
Bacteria;Bacteroidetes;Bacteroidia;Bacteroidales;Prevotellaceae;Prevotella	0.0109938	0.0125729	0.54697
Bacteria;Firmicutes;Clostridia;Clostridiales;Lachnospiraceae;Eubacterium_g17	0.00794396	0.0104188	0.553
Bacteria;Firmicutes;Clostridia;Clostridiales;Lachnospiraceae;PAC001457_g	0.000716726	0.000522599	0.559109
Bacteria;Firmicutes;Clostridia;Clostridiales;Lachnospiraceae;KE159571_g	0.0239149	0.0199865	0.565925
Bacteria;Bacteroidetes;Bacteroidia;Bacteroidales;Muribaculaceae;AB626927_g	0.000673117	0.00101449	0.579314
Bacteria;Firmicutes;Clostridia;Clostridiales;Lachnospiraceae;PAC000692_g	0.00419678	0.00493351	0.593791
Bacteria;Firmicutes;Clostridia;Clostridiales;Lachnospiraceae;PAC001572_g	0.00152834	0.00104335	0.596433
Bacteria;Firmicutes;Erysipelotrichi;Erysipelotrichales;Erysipelotrichaceae;PAC002340_g	4.7412e-05	1.95412e-05	0.598698
Bacteria;Firmicutes;Clostridia;Clostridiales;Ruminococcaceae;Paludicola	0.00178951	0.00208368	0.601702
Bacteria;Firmicutes;Clostridia;Clostridiales;Ruminococcaceae;Pseudoflavonifractor	0.0337285	0.0396651	0.609157
Bacteria;Firmicutes;Clostridia;Clostridiales;Lachnospiraceae;PAC001097_g	0.0150482	0.0108273	0.628853
Bacteria;Firmicutes;Clostridia;Clostridiales;Lachnospiraceae;PAC001516_g	0.00714207	0.00596945	0.646051
Bacteria;Firmicutes;Clostridia;Clostridiales;Ruminococcaceae;Acutalibacter	0.00451747	0.00539505	0.651041
Bacteria;Firmicutes;Clostridia;Clostridiales;Lachnospiraceae;KE159605_g	0.0185305	0.0212892	0.663868
Bacteria;Firmicutes;Clostridia;Clostridiales;Lachnospiraceae;PAC001372_g	0.00170193	0.00189346	0.691434
Bacteria;Bacteroidetes;Bacteroidia;Bacteroidales;Muribaculaceae;PAC001765_g	0.00926339	0.00997954	0.709469
Bacteria;Firmicutes;Clostridia;Clostridiales;Lachnospiraceae;PAC001149_g	0.00414572	0.00492279	0.711663
Bacteria;Firmicutes;Clostridia;Clostridiales;Lachnospiraceae;PAC001408_g	0.0150164	0.0178403	0.71977
Bacteria;Firmicutes;Clostridia;Clostridiales;Lachnospiraceae;PAC001524_g	0.00416378	0.00492169	0.720178
Bacteria;Firmicutes;Clostridia;Clostridiales;Lachnospiraceae;Kineothrix	0.00242397	0.00329109	0.72952
Bacteria;Firmicutes;Clostridia;Clostridiales;Lachnospiraceae;PAC001092_g	0.0335385	0.0359629	0.737517
Bacteria;Firmicutes;Erysipelotrichi;Erysipelotrichales;Erysipelotrichaceae;PAC002330_g	7.64622e-05	0.000110203	0.751986
Bacteria;Firmicutes;Clostridia;Clostridiales;Lachnospiraceae;Clostridium_g24	0.0186297	0.0173122	0.765614
Bacteria;Firmicutes;Clostridia;Clostridiales;Dehalobacterium_f;PAC001221_g	0.00263936	0.00281807	0.767103
Bacteria;Firmicutes;Erysipelotrichi;Erysipelotrichales;Erysipelotrichaceae;PAC002335_g	9.77555e-05	0.000149177	0.778994
Bacteria;Firmicutes;Clostridia;Clostridiales;Ruminococcaceae;Caproiciproducens	0.00102086	0.00108487	0.81226
Bacteria;Bacteroidetes;Bacteroidia;Bacteroidales;Prevotellaceae;Alloprevotella	0.0122762	0.0130458	0.814809
Bacteria;Firmicutes;Clostridia;Clostridiales;Lachnospiraceae;PAC000664_g	0.0663085	0.0615218	0.824511
Bacteria;Bacteroidetes;Bacteroidia;Bacteroidales;Muribaculaceae;PAC002400_g	0.0072422	0.00687723	0.830831
Bacteria;Firmicutes;Clostridia;Clostridiales;Lachnospiraceae;PAC001377_g	0.000568806	0.000512927	0.851542
Bacteria;Firmicutes;Clostridia;Clostridiales;Lachnospiraceae;PAC002042_g	0.00112125	0.00118387	0.863504
Bacteria;Firmicutes;Clostridia;Clostridiales;Lachnospiraceae;PAC002454_g	0.000224417	0.000252637	0.867075
Bacteria;Actinobacteria;Coriobacteriia;Coriobacteriales;Coriobacteriaceae;Enterorhabdus	0.00494676	0.00471962	0.881202
Bacteria;Firmicutes;Clostridia;Clostridiales;Ruminococcaceae;Massilioclostridium	0.00189861	0.00181882	0.883975
Bacteria;Firmicutes;Clostridia;Clostridiales;Lachnospiraceae;PAC001225_g	0.00133653	0.00130907	0.889086
Bacteria;Firmicutes;Clostridia;Clostridiales;Ruminococcaceae;PAC001778_g	0.000870512	0.000909713	0.895307
Bacteria;Firmicutes;Erysipelotrichi;Erysipelotrichales;Erysipelotrichaceae;PAC002327_g	0.000153154	0.000130692	0.901304
Bacteria;Firmicutes;Clostridia;Clostridiales;Ruminococcaceae;PAC000748_g	0.000853342	0.000807671	0.933107
Bacteria;Firmicutes;Clostridia;Clostridiales;Lachnospiraceae;Eubacterium_g6	0.0025503	0.00261569	0.949077
Bacteria;Firmicutes;Clostridia;Clostridiales;Mogibacterium_f;PAC001236_g	0.000670433	0.000660958	0.957753
Bacteria;Firmicutes;Clostridia;Clostridiales;Lachnospiraceae;Acetatifactor	0.016397	0.0161478	0.963809
Bacteria;Firmicutes;Erysipelotrichi;Erysipelotrichales;Erysipelotrichaceae;PAC002349_g	2.06671e-05	2.0331e-05	0.990977
Bacteria;Firmicutes;Clostridia;Clostridiales;Ruminococcaceae;PAC001468_g	0	0	nd
Bacteria;Firmicutes;Erysipelotrichi;Erysipelotrichales;Erysipelotrichaceae;PAC002334_g	0	0	nd
Bacteria;Firmicutes;Erysipelotrichi;Erysipelotrichales;Erysipelotrichaceae;PAC002336_g	0	0	nd
Bacteria;Firmicutes;Erysipelotrichi;Erysipelotrichales;Erysipelotrichaceae;PAC002337_g	0	0	nd
Bacteria;Firmicutes;Erysipelotrichi;Erysipelotrichales;Erysipelotrichaceae;PAC002351_g	0	0	nd
Bacteria;Firmicutes;Erysipelotrichi;Erysipelotrichales;Erysipelotrichaceae;PAC002353_g	0	0	nd
Bacteria;Firmicutes;Erysipelotrichi;Erysipelotrichales;Erysipelotrichaceae;PAC002355_g	0	0	nd

## Sheet: p < 0.05
Level 6	Control	RS	Change	p value
Bacteria;Firmicutes;Clostridia;Clostridiales;Lachnospiraceae;PAC001480_g	0.00259333	0	decrease	9.68093e-05			9	5.42169
Bacteria;Firmicutes;Clostridia;Clostridiales;Lachnospiraceae;PAC001199_g	0.000818412	0.0001606	decrease	0.000766312			8	4.81928
Bacteria;Bacteroidetes;Bacteroidia;Bacteroidales;Muribaculaceae;PAC000186_g	0.0624216	0.041348	decrease	0.00112548
Bacteria;Deferribacteres;Deferribacteres_c;Deferribacterales;Deferribacteraceae;Mucispirillum	0.0023248	0.0087333	increase	0.00169246
Bacteria;Firmicutes;Clostridia;Clostridiales;Lachnospiraceae;PAC001385_g	0.000107618	0.00203966	increase	0.00201467
Bacteria;Firmicutes;Clostridia;Clostridiales;Lachnospiraceae;KE159538_g	0.059053	0.0216127	decrease	0.0027352
Bacteria;Firmicutes;Clostridia;Clostridiales;Ruminococcaceae;Anaerotruncus	0.00153923	0.00907113	increase	0.00536449
Bacteria;Bacteroidetes;Bacteroidia;Bacteroidales;Odoribacteraceae;Butyricimonas	8.90072e-05	0.000572128	increase	0.00760755
Bacteria;Bacteroidetes;Bacteroidia;Bacteroidales;Muribaculaceae;PAC001127_g	0.00682007	0.00210814	decrease	0.0100765
Bacteria;Firmicutes;Clostridia;Clostridiales;Peptococcaceae;PAC001400_g	0.000645109	0.000263454	decrease	0.0105077
Bacteria;Firmicutes;Clostridia;Clostridiales;Mogibacterium_f;PAC001612_g	0	0.000391113	increase	0.0123484
Bacteria;Firmicutes;Clostridia;Clostridiales;Lachnospiraceae;LLKB_g	0.00158363	0.00015059	decrease	0.0224926
Bacteria;Firmicutes;Clostridia;Clostridiales;Lachnospiraceae;PAC001165_g	0.0104832	0.00404415	decrease	0.0235074
Bacteria;Firmicutes;Clostridia;Clostridiales;Ruminococcaceae;Harryflintia	0.000342884	0.000857535	increase	0.0290217
Bacteria;Firmicutes;Clostridia;Clostridiales;Ruminococcaceae;__	0.00170911	0.00395336	increase	0.031557
Bacteria;Firmicutes;Bacilli;Lactobacillales;Lactobacillaceae;Lactobacillus	0.0691533	0.0368753	decrease	0.0336268
Bacteria;Firmicutes;Clostridia;Clostridiales;Lachnospiraceae;PAC001525_g	0.000179954	0.00051006	increase	0.0405187
