# Supplementary material for: Lipid‐ and glucose‐lowering effects of Rhamnan sulphate from Monostroma nitidum with altered gut microbiota in mice
Source: Food Sci Nutr. 2024 Mar 25;12(6):4342–52. doi: 10.1002/fsn3.4100 (PMC11167150; doi:10.1002/fsn3.4100)
Supplement: Supplementary file 7 — Table S6 [file FSN3-12-4342-s002.xlsx]

## Sheet: Level 7
Level 7	Control	RS	Ratio	p value
Bacteria;Bacteroidetes;Bacteroidia;Bacteroidales;Muribaculaceae;PAC000186_g;PAC001065_s	0.012035	0.00212673	0.176712	8.40819e-05
Bacteria;Firmicutes;Clostridia;Clostridiales;Lachnospiraceae;PAC001480_g;PAC001480_s	0.00259333	0	0	9.68093e-05
Bacteria;Firmicutes;Clostridia;Clostridiales;Ruminococcaceae;Pseudoflavonifractor;PAC001087_s	0.00176373	0.000498518	0.282651	0.000357337
Bacteria;Firmicutes;Clostridia;Clostridiales;Lachnospiraceae;Frisingicoccus;__	0.0124388	0.00418387	0.336357	0.000516819
Bacteria;Firmicutes;Clostridia;Clostridiales;Lachnospiraceae;PAC001092_g;PAC001742_s	0.00319176	0.000638947	0.200187	0.000620764
Bacteria;Bacteroidetes;Bacteroidia;Bacteroidales;Muribaculaceae;PAC001068_g;PAC002449_s	0.00866479	0.000632073	0.0729473	0.00124261
Bacteria;Firmicutes;Clostridia;Clostridiales;Lachnospiraceae;Frisingicoccus;PAC001365_s	0.000654094	0.00379995	5.80949	0.0016678
Bacteria;Deferribacteres;Deferribacteres_c;Deferribacterales;Deferribacteraceae;Mucispirillum;Mucispirillum schaedleri	0.0023248	0.0087333	3.75658	0.00169246
Bacteria;Firmicutes;Clostridia;Clostridiales;Lachnospiraceae;PAC001385_g;__	0.000107618	0.00203966	18.9528	0.00201467
Bacteria;Firmicutes;Clostridia;Clostridiales;Lachnospiraceae;KE159571_g;DQ815665_s	0	0.00937679	Incereasd	0.00212476
Bacteria;Firmicutes;Clostridia;Clostridiales;Lachnospiraceae;PAC000692_g;PAC001387_s	0	0.00136177	Incereasd	0.00386077
Bacteria;Firmicutes;Clostridia;Clostridiales;Lachnospiraceae;Eubacterium_g17;PAC001571_s	0.00652015	0.00105392	0.161641	0.00405657
Bacteria;Firmicutes;Clostridia;Clostridiales;Lachnospiraceae;Eubacterium_g6;PAC001227_s	0.000500252	6.47953e-05	0.129525	0.00441637
Bacteria;Firmicutes;Clostridia;Clostridiales;Lachnospiraceae;Clostridium_g24;__	0.00205176	0.00603166	2.93974	0.00570156
Bacteria;Firmicutes;Clostridia;Clostridiales;Lachnospiraceae;KE159571_g;__	0.00766284	0	0	0.00639638
Bacteria;Bacteroidetes;Bacteroidia;Bacteroidales;Muribaculaceae;Muribaculum;PAC001076_s	0.00117566	0.000413316	0.351562	0.00642317
Bacteria;Bacteroidetes;Bacteroidia;Bacteroidales;Muribaculaceae;PAC000186_g;PAC001064_s	0.00969684	0.00546309	0.563388	0.00734982
Bacteria;Firmicutes;Clostridia;Clostridiales;Ruminococcaceae;Anaerotruncus;KE159677_s	0.00128523	0.00763635	5.94163	0.00750423
Bacteria;Bacteroidetes;Bacteroidia;Bacteroidales;Odoribacteraceae;Butyricimonas;Butyricimonas virosa	8.90072e-05	0.000572128	6.42789	0.00760755
Bacteria;Bacteroidetes;Bacteroidia;Bacteroidales;Muribaculaceae;PAC001068_g;PAC001070_s	0.0127496	0.03959	3.1052	0.00911571
Bacteria;Firmicutes;Clostridia;Clostridiales;Lachnospiraceae;PAC001092_g;PAC001382_s	0.00641339	0.0159613	2.48875	0.00985443
Bacteria;Bacteroidetes;Bacteroidia;Bacteroidales;Muribaculaceae;PAC001127_g;PAC002399_s	0.00682007	0.00210814	0.309108	0.0100765
Bacteria;Firmicutes;Clostridia;Clostridiales;Peptococcaceae;PAC001400_g;PAC001400_s	0.000645109	0.000263454	0.408386	0.0105077
Bacteria;Firmicutes;Clostridia;Clostridiales;Mogibacterium_f;PAC001612_g;PAC001612_s	0	0.000391113	Incereasd	0.0123484
Bacteria;Bacteroidetes;Bacteroidia;Bacteroidales;Rikenellaceae;Alistipes;PAC002485_s	0.00164314	0.000819932	0.499002	0.0136449
Bacteria;Bacteroidetes;Bacteroidia;Bacteroidales;Muribaculaceae;PAC000198_g;PAC001114_s	0.000402341	0.00115333	2.86656	0.0155119
Bacteria;Bacteroidetes;Bacteroidia;Bacteroidales;Muribaculaceae;PAC001068_g;PAC001072_s	0.0136213	0.007158	0.525502	0.0163959
Bacteria;Firmicutes;Clostridia;Clostridiales;Lachnospiraceae;PAC001165_g;__	0.0101987	0.00366055	0.358923	0.0173093
Bacteria;Firmicutes;Clostridia;Clostridiales;Ruminococcaceae;Oscillibacter;PAC001684_s	0.000517176	0.00185292	3.58277	0.017711
Bacteria;Bacteroidetes;Bacteroidia;Bacteroidales;Porphyromonadaceae;Parabacteroides;Parabacteroides goldsteinii	2.08847e-05	0.000781602	37.4247	0.0204562
Bacteria;Firmicutes;Clostridia;Clostridiales;Lachnospiraceae;KE159571_g;PAC002495_s	0.00175427	0	0	0.0215458
Bacteria;Firmicutes;Clostridia;Clostridiales;Lachnospiraceae;KE159571_g;PAC001933_s	0.00411339	5.68295e-05	0.0138157	0.0226364
Bacteria;Firmicutes;Clostridia;Clostridiales;Ruminococcaceae;PAC001402_g;PAC001764_s	0	0.000501257	Incereasd	0.0229184
Bacteria;Firmicutes;Clostridia;Clostridiales;Lachnospiraceae;KE159538_g;PAC001696_s	0.0224136	0.00401017	0.178917	0.0251727
Bacteria;Firmicutes;Clostridia;Clostridiales;Lachnospiraceae;PAC001308_g;PAC001308_s	0.00192167	0.00037649	0.195918	0.025689
Bacteria;Firmicutes;Clostridia;Clostridiales;Ruminococcaceae;Harryflintia;PAC001713_s	0.000323333	0.000792397	2.45072	0.0290326
Bacteria;Firmicutes;Clostridia;Clostridiales;Ruminococcaceae;__;__	0.00170911	0.00395336	2.31312	0.031557
Bacteria;Actinobacteria;Coriobacteriia;Coriobacteriales;Coriobacteriaceae;PAC001266_g;__	0.000725842	0.000271954	0.374674	0.0331846
Bacteria;Bacteroidetes;Bacteroidia;Bacteroidales;Bacteroidaceae;Bacteroides;Bacteroides caecimuris	0.000599663	0.00172937	2.88391	0.0345402
Bacteria;Firmicutes;Clostridia;Clostridiales;Ruminococcaceae;Anaerotruncus;PAC001925_s	0.000165062	0.000833644	5.05048	0.0362243
Bacteria;Bacteroidetes;Bacteroidia;Bacteroidales;Rikenellaceae;Alistipes;PAC002445_s	0.00106622	0.004485	4.20643	0.0362826
Bacteria;Firmicutes;Clostridia;Clostridiales;Lachnospiraceae;Eubacterium_g6;PAC001586_s	0.00154044	0.000578069	0.375262	0.0372863
Bacteria;Firmicutes;Clostridia;Clostridiales;Lachnospiraceae;KE159538_g;KE159538_s	0.0252916	3.28666e-05	0.00129951	0.0391955
Bacteria;Firmicutes;Clostridia;Clostridiales;Lachnospiraceae;PAC001525_g;PAC001525_s	0.000179954	0.00051006	2.83439	0.0405187
Bacteria;Firmicutes;Clostridia;Clostridiales;Lachnospiraceae;PAC001043_g;PAC002511_s	0.00249865	0.00104084	0.416561	0.0405283
Bacteria;Firmicutes;Clostridia;Clostridiales;Lachnospiraceae;KE159571_g;PAC001555_s	0.000779588	0.000203856	0.261492	0.0408575
Bacteria;Actinobacteria;Coriobacteriia;Coriobacteriales;Coriobacteriaceae;Enterorhabdus;Enterorhabdus muris	0.00105204	0.000220178	0.209286	0.0441289
Bacteria;Firmicutes;Clostridia;Clostridiales;Lachnospiraceae;PAC001043_g;PAC001752_s	0.00456534	0.00271383	0.594442	0.044403
Bacteria;Firmicutes;Clostridia;Clostridiales;Ruminococcaceae;Anaerotruncus;PAC001590_s	8.89407e-05	0.000456044	5.12751	0.044865
Bacteria;Firmicutes;Clostridia;Clostridiales;Ruminococcaceae;Pseudoflavonifractor;PAC001761_s	0.000365259	0.000101382	0.277562	0.045348
Bacteria;Firmicutes;Clostridia;Clostridiales;Lachnospiraceae;Coprococcus_g2;PAC001722_s	0.000531452	0.00129732	2.44108	0.0456194
Bacteria;Bacteroidetes;Bacteroidia;Bacteroidales;Bacteroidaceae;Bacteroides;Bacteroides sartorii	0.00388718	0.00103692	0.266755	0.0473888
Bacteria;Firmicutes;Clostridia;Clostridiales;Lachnospiraceae;PAC001043_g;PAC001703_s	0.00507629	0.00907217	1.78717	0.0474489
Bacteria;Firmicutes;Clostridia;Clostridiales;Lachnospiraceae;PAC001199_g;PAC002456_s	9.42971e-05	0	0	0.0506045
Bacteria;Firmicutes;Clostridia;Clostridiales;Ruminococcaceae;Ruminococcus;__	0.0027657	0.000682783	0.246875	0.0506174
Bacteria;Firmicutes;Clostridia;Clostridiales;Lachnospiraceae;PAC001199_g;PAC002391_s	0.000376799	0	0	0.050726
Bacteria;Firmicutes;Clostridia;Clostridiales;Lachnospiraceae;Clostridium_g24;PAC001376_s	0.000744615	0	0	0.05246
Bacteria;Firmicutes;Clostridia;Clostridiales;Lachnospiraceae;Eubacterium_g17;PAC001119_s	0	0.00936492	Incereasd	0.0535301
Bacteria;Firmicutes;Clostridia;Clostridiales;Ruminococcaceae;PAC001402_g;PAC001748_s	0	0.000277164	Incereasd	0.0551208
Bacteria;Firmicutes;Clostridia;Clostridiales;Ruminococcaceae;Anaerotruncus;Anaerotruncus colihominis	0	0.000145095	Incereasd	0.0560204
Bacteria;Firmicutes;Clostridia;Clostridiales;Lachnospiraceae;LLKB_g;PAC001383_s	0.000603488	0	0	0.0598652
Bacteria;Firmicutes;Clostridia;Clostridiales;Lachnospiraceae;LLKB_g;__	0.000155149	0	0	0.0601081
Bacteria;Firmicutes;Clostridia;Clostridiales;Lachnospiraceae;PAC001679_g;PAC001679_s	0.00412711	0.00133867	0.324361	0.064734
Bacteria;Firmicutes;Clostridia;Clostridiales;Ruminococcaceae;Pseudoflavonifractor;PAC001379_s	0.001022	0.00362431	3.54628	0.0647361
Bacteria;Firmicutes;Clostridia;Clostridiales;Lachnospiraceae;Clostridium_g21;__	0.00623405	0.0110385	1.77068	0.0661169
Bacteria;Firmicutes;Clostridia;Clostridiales;Lachnospiraceae;LLKB_g;PAC002469_s	0.000227252	0	0	0.0719144
Bacteria;Firmicutes;Erysipelotrichi;Erysipelotrichales;Erysipelotrichaceae;Clostridium_g6;Clostridium cocleatum	0.00286487	0.0143503	5.00905	0.0779584
Bacteria;Bacteroidetes;Bacteroidia;Bacteroidales;Muribaculaceae;PAC001692_g;PAC002446_s	0.0022092	0.000937497	0.42436	0.0786744
Bacteria;Firmicutes;Clostridia;Clostridiales;Lachnospiraceae;PAC001308_g;__	0.000912701	0.00405251	4.44012	0.0854117
Bacteria;Bacteroidetes;Bacteroidia;Bacteroidales;Muribaculaceae;PAC002448_g;PAC002448_s	0.000429676	7.88799e-05	0.18358	0.0859606
Bacteria;Firmicutes;Clostridia;Clostridiales;Lachnospiraceae;PAC001043_g;PAC001570_s	0.000849309	0	0	0.0860253
Bacteria;Proteobacteria;Betaproteobacteria;Burkholderiales;Sutterellaceae;Parasutterella;PAC002476_s	0	0.000275464	Incereasd	0.0864482
Bacteria;Firmicutes;Clostridia;Clostridiales;Lachnospiraceae;PAC002039_g;PAC002039_s	0.00204663	0.000385645	0.188429	0.0891929
Bacteria;Bacteroidetes;Bacteroidia;Bacteroidales;Muribaculaceae;Muribaculum;Muribaculum intestinale	0.00171334	0.00122078	0.712514	0.0958379
Bacteria;Firmicutes;Clostridia;Clostridiales;Ruminococcaceae;PAC000661_g;PAC001251_s	0	0.000225986	Incereasd	0.100374
Bacteria;Firmicutes;Clostridia;Clostridiales;Lachnospiraceae;PAC001588_g;PAC001588_s	0.000428414	7.81405e-05	0.182395	0.100437
Bacteria;Firmicutes;Clostridia;Clostridiales;Ruminococcaceae;Pseudoflavonifractor;PAC001550_s	0.00162555	0.000850362	0.523122	0.100636
Bacteria;Firmicutes;Clostridia;Clostridiales;Ruminococcaceae;Pseudoflavonifractor;PAC002302_s	0.000415484	0.000175188	0.421649	0.101896
Bacteria;Bacteroidetes;Bacteroidia;Bacteroidales;Porphyromonadaceae;Parabacteroides;__	0.00102259	0.00323562	3.16415	0.102291
Bacteria;Firmicutes;Clostridia;Clostridiales;Lachnospiraceae;KE159571_g;KE159641_s	0.0050181	0.00021442	0.0427293	0.102545
Bacteria;Firmicutes;Clostridia;Clostridiales;Lachnospiraceae;Acetatifactor;PAC001463_s	0.0048934	0.00123872	0.25314	0.105026
Bacteria;Bacteroidetes;Bacteroidia;Bacteroidales;Muribaculaceae;PAC000198_g;PAC001139_s	0.00788976	0.0109363	1.38614	0.107082
Bacteria;Bacteroidetes;Bacteroidia;Bacteroidales;Bacteroidaceae;Bacteroides;Bacteroides acidifaciens	0.0189875	0.0369891	1.94808	0.109156
Bacteria;Firmicutes;Clostridia;Clostridiales;Lachnospiraceae;Acetatifactor;PAC002465_s	0	0.00348882	Incereasd	0.10925
Bacteria;Firmicutes;Clostridia;Clostridiales;Lachnospiraceae;Marvinbryantia;PAC001753_s	0.000480025	0	0	0.110605
Bacteria;Firmicutes;Clostridia;Clostridiales;Lachnospiraceae;Clostridium_g21;PAC001294_s	0.0153347	0.0304673	1.98682	0.111979
Bacteria;Firmicutes;Clostridia;Clostridiales;Lachnospiraceae;Lachnospira;PAC002369_s	0	0.000177217	Incereasd	0.113191
Bacteria;Firmicutes;Clostridia;Clostridiales;Lachnospiraceae;PAC002460_g;PAC002460_s	0	0.000292139	Incereasd	0.115046
Bacteria;Firmicutes;Clostridia;Clostridiales;Lachnospiraceae;Anaerotignum;PAC001740_s	0.00109186	0.000707495	0.647974	0.116412
Bacteria;Firmicutes;Clostridia;Clostridiales;Lachnospiraceae;KE159600_g;PAC001901_s	0.00139651	0.000549206	0.393271	0.12126
Bacteria;Firmicutes;Clostridia;Clostridiales;Lachnospiraceae;PAC001043_g;PAC002338_s	7.39874e-05	0.000604745	8.17362	0.122976
Bacteria;Firmicutes;Clostridia;Clostridiales;Ruminococcaceae;Acutalibacter;PAC001519_s	0.000854031	0.00153712	1.79985	0.125069
Bacteria;Firmicutes;Clostridia;Clostridiales;Lachnospiraceae;KE159571_g;EU507472_s	0.000410732	0.00175893	4.28243	0.12726
Bacteria;Proteobacteria;Deltaproteobacteria;Desulfovibrionales;Desulfovibrionaceae;LT706945_g;PAC002478_s	0.00283008	0.0050173	1.77285	0.128478
Bacteria;Firmicutes;Clostridia;Clostridiales;Lachnospiraceae;PAC001212_g;__	0.00254404	0.000241525	0.0949375	0.129918
Bacteria;Bacteroidetes;Bacteroidia;Bacteroidales;Rikenellaceae;Alistipes;PAC001060_s	0.00306911	0.0050086	1.63194	0.130701
Bacteria;Bacteroidetes;Bacteroidia;Bacteroidales;Bacteroidaceae;Bacteroides;AB599946_s	0.00145462	0.00756242	5.1989	0.130814
Bacteria;Firmicutes;Erysipelotrichi;Erysipelotrichales;Erysipelotrichaceae;Coprobacillus;PAC001575_s	0.000425499	0	0	0.131153
Bacteria;Firmicutes;Clostridia;Clostridiales;Lachnospiraceae;PAC001091_g;PAC001558_s	0.00632155	0.00128972	0.204019	0.135025
Bacteria;Firmicutes;Clostridia;Clostridiales;Ruminococcaceae;Caproiciproducens;PAC001505_s	0.000736305	0.00099252	1.34797	0.13667
Bacteria;Firmicutes;Clostridia;Clostridiales;Lachnospiraceae;Anaerotignum;PAC001540_s	0.00048376	0.00377309	7.7995	0.138762
Bacteria;Firmicutes;Clostridia;Clostridiales;Eubacteriaceae;Anaerofustis;PAC001779_s	4.10317e-05	0	0	0.145001
Bacteria;Actinobacteria;Coriobacteriia;Coriobacteriales;Coriobacteriaceae;FCNB_g;PAC002389_s	0	6.33246e-05	Incereasd	0.145149
Bacteria;Firmicutes;Clostridia;Clostridiales;Lachnospiraceae;Eubacterium_g6;JQ083736_s	0.000307722	0.00189605	6.16157	0.146287
Bacteria;Actinobacteria;Coriobacteriia;Coriobacteriales;Coriobacteriaceae;EU456594_g;EU456594_s	0.000240852	3.944e-05	0.163752	0.147681
Bacteria;Firmicutes;Clostridia;Clostridiales;Mogibacterium_f;PAC001609_g;PAC001650_s	5.96988e-05	0	0	0.149247
Bacteria;Firmicutes;Clostridia;Clostridiales;Lachnospiraceae;PAC001103_g;PAC001361_s	0.000248937	0	0	0.151996
Bacteria;Firmicutes;Clostridia;Clostridiales;Ruminococcaceae;Pseudoflavonifractor;PAC001131_s	0.000267627	0	0	0.152573
Bacteria;Proteobacteria;Deltaproteobacteria;Desulfovibrionales;Desulfovibrionaceae;LT706945_g;PAC001747_s	0.00037123	0.000565312	1.52281	0.15416
Bacteria;Firmicutes;Clostridia;Clostridiales;Lachnospiraceae;KE159600_g;PAC000693_s	0.00147851	0	0	0.154635
Bacteria;Firmicutes;Clostridia;Clostridiales;Mogibacterium_f;PAC001609_g;PAC001610_s	3.37247e-05	0	0	0.155265
Bacteria;Firmicutes;Clostridia;Clostridiales;Lachnospiraceae;Eubacterium_g6;PAC002402_s	0	7.67693e-05	Incereasd	0.155483
Bacteria;Firmicutes;Clostridia;Clostridiales;Lachnospiraceae;PAC001103_g;PAC001103_s	0.000589653	0	0	0.156066
Bacteria;Firmicutes;Bacilli;Lactobacillales;Lactobacillaceae;Lactobacillus;Lactobacillus animalis	0.0552637	0.0316705	0.57308	0.156665
Bacteria;Firmicutes;Clostridia;Clostridiales;Lachnospiraceae;PAC001516_g;PAC002384_s	0.00131439	0	0	0.157382
Bacteria;Tenericutes;Mollicutes;Acholeplasmatales;Acholeplasmataceae;Acholeplasma_g2;PAC001080_s	0.000164033	0	0	0.158107
Bacteria;Firmicutes;Clostridia;Clostridiales;Ruminococcaceae;Ruminococcus;PAC001190_s	0.0047381	0.00234904	0.495776	0.159075
Bacteria;Firmicutes;Erysipelotrichi;Erysipelotrichales;Erysipelotrichaceae;PAC002314_g;PAC002314_s	0	7.39014e-05	Incereasd	0.160898
Bacteria;Firmicutes;Clostridia;Clostridiales;Ruminococcaceae;PAC000661_g;PAC001154_s	0.000199107	0	0	0.162405
Bacteria;Firmicutes;Clostridia;Clostridiales;Lachnospiraceae;PAC000720_g;PAC002507_s	0.000566575	0.00104261	1.84019	0.162652
Bacteria;Bacteroidetes;Bacteroidia;Bacteroidales;Muribaculaceae;PAC001074_g;PAC001074_s	0.00119793	0.00050406	0.420776	0.163062
Bacteria;Firmicutes;Clostridia;Clostridiales;Lachnospiraceae;KE159571_g;PAC001776_s	0.00025775	0.000806397	3.1286	0.163797
Bacteria;Bacteroidetes;Bacteroidia;Bacteroidales;Muribaculaceae;PAC001063_g;PAC001063_s	0.0169632	0.00953776	0.562262	0.165113
Bacteria;Firmicutes;Clostridia;Clostridiales;Lachnospiraceae;Acetatifactor;AB606349_s	0	0.00312858	Incereasd	0.166295
Bacteria;Firmicutes;Bacilli;Bacillales;Staphylococcaceae;Staphylococcus;__	2.75562e-05	0.000265473	9.63389	0.166762
Bacteria;Bacteroidetes;Bacteroidia;Bacteroidales;Muribaculaceae;PAC001068_g;PAC001068_s	0.00253755	0.00346103	1.36392	0.167357
Bacteria;Firmicutes;Clostridia;Clostridiales;Ruminococcaceae;PAC000748_g;PAC001412_s	4.14584e-05	0	0	0.173282
Bacteria;Firmicutes;Clostridia;Clostridiales;Ruminococcaceae;Agathobaculum;AB606336_s	0	0.000522687	Incereasd	0.173902
Bacteria;Firmicutes;Clostridia;Clostridiales;Lachnospiraceae;PAC001225_g;PAC001545_s	0.000144545	0	0	0.176549
Bacteria;Firmicutes;Clostridia;Clostridiales;Ruminococcaceae;Oscillibacter;PAC001188_s	0.00841943	0.0148331	1.76178	0.179093
Bacteria;Firmicutes;Clostridia;Clostridiales;Lachnospiraceae;PAC001092_g;PAC001092_s	0.0107971	0.00579995	0.537176	0.181765
Bacteria;Bacteroidetes;Bacteroidia;Bacteroidales;Muribaculaceae;PAC000186_g;PAC000186_s	0.0161648	0.00991738	0.613518	0.18208
Bacteria;Firmicutes;Clostridia;Clostridiales;Ruminococcaceae;PAC001313_g;PAC001313_s	2.69045e-05	0.000115549	4.29477	0.18209
Bacteria;Firmicutes;Clostridia;Clostridiales;Lachnospiraceae;PAC001092_g;__	0.00173425	0.00124415	0.717404	0.183476
Bacteria;Saccharibacteria_TM7;Saccharimonas_c;Saccharimonas_o;Saccharimonas_f;PAC000677_g;__	0.00597621	0.00399583	0.668622	0.183988
Bacteria;Firmicutes;Clostridia;Clostridiales;Lachnospiraceae;KE159538_g;EF097676_s	0.000435315	0	0	0.19089
Bacteria;Firmicutes;Clostridia;Clostridiales;Ruminococcaceae;Oscillibacter;AB626948_s	2.78462e-05	0.000117745	4.22838	0.193132
Bacteria;Firmicutes;Clostridia;Clostridiales;Lachnospiraceae;PAC002178_g;PAC002178_s	0	4.84142e-05	Incereasd	0.19415
Bacteria;Firmicutes;Clostridia;Clostridiales;Lachnospiraceae;LLKB_g;PAC001694_s	0.000597742	6.51372e-05	0.108972	0.195862
Bacteria;Firmicutes;Clostridia;Clostridiales;Ruminococcaceae;Oscillibacter;PAC001368_s	0.00028991	7.88799e-05	0.272084	0.200057
Bacteria;Firmicutes;Erysipelotrichi;Erysipelotrichales;Erysipelotrichaceae;PAC001762_g;EF096150_s	1.30341e-05	0.000179621	13.7809	0.201321
Bacteria;Firmicutes;Erysipelotrichi;Erysipelotrichales;Erysipelotrichaceae;PAC001362_g;PAC001362_s	0.000103367	0	0	0.202643
Bacteria;Firmicutes;Clostridia;Clostridiales;Ruminococcaceae;Agathobaculum;PAC001688_s	0.000338106	0.00114958	3.40004	0.203218
Bacteria;Firmicutes;Clostridia;Clostridiales;Ruminococcaceae;PAC000661_g;PAC001182_s	0	0.000193028	Incereasd	0.203834
Bacteria;Firmicutes;Bacilli;Lactobacillales;Enterococcaceae;Enterococcus;__	6.88905e-05	0.000327237	4.7501	0.206834
Bacteria;Firmicutes;Clostridia;Clostridiales;Ruminococcaceae;Oscillibacter;EU454374_s	0.000419953	0.000943396	2.24643	0.209065
Bacteria;Firmicutes;Clostridia;Clostridiales;Lachnospiraceae;Acetatifactor;PAC001373_s	0.00139651	0.000505537	0.362	0.215844
Bacteria;Bacteroidetes;Bacteroidia;Bacteroidales;Muribaculaceae;Muribaculum;PAC001077_s	0.0330519	0.0569764	1.72385	0.222617
Bacteria;Firmicutes;Clostridia;Clostridiales;Lachnospiraceae;KE159600_g;EU511112_s	0.00255348	0.000460164	0.180211	0.222842
Bacteria;Firmicutes;Clostridia;Clostridiales;Ruminococcaceae;Sporobacter;PAC001659_s	0.000230683	0.000526147	2.28082	0.223779
Bacteria;Bacteroidetes;Bacteroidia;Bacteroidales;Rikenellaceae;Alistipes;PAC001471_s	0.00214049	0.00330403	1.54359	0.225187
Bacteria;Firmicutes;Clostridia;Clostridiales;Ruminococcaceae;PAC000661_g;PAC000661_s	6.60385e-05	0	0	0.226153
Bacteria;Firmicutes;Clostridia;Clostridiales;Lachnospiraceae;PAC002367_g;PAC002367_s	0.00026566	0	0	0.226591
Bacteria;Firmicutes;Clostridia;Clostridiales;Lachnospiraceae;Frisingicoccus;PAC001481_s	0.000421099	0.00191661	4.55145	0.22838
Bacteria;Bacteroidetes;Bacteroidia;Bacteroidales;Rikenellaceae;Alistipes;PAC002463_s	0.000617764	0.000380893	0.616567	0.231573
Bacteria;Firmicutes;Clostridia;Clostridiales;Lachnospiraceae;PAC000692_g;__	0.00118201	0.000397806	0.33655	0.232344
Bacteria;Firmicutes;Clostridia;Clostridiales;Ruminococcaceae;Phocea;PAC001158_s	0.000931663	0.00069497	0.745946	0.233049
Bacteria;Firmicutes;Clostridia;Clostridiales;Lachnospiraceae;Anaerotignum;AF157052_s	0.00145487	0.000783895	0.538806	0.234207
Bacteria;Firmicutes;Clostridia;Clostridiales;Lachnospiraceae;Frisingicoccus;PAC000700_s	0	0.00067845	Incereasd	0.234605
Bacteria;Firmicutes;Clostridia;Clostridiales;Lachnospiraceae;PAC001043_g;PAC001557_s	0.0021573	0.00118554	0.549548	0.236635
Bacteria;Proteobacteria;Alphaproteobacteria;Rhodospirillales;Rhodospirillaceae;LARJ_g;PAC000185_s	5.32758e-05	0.000231672	4.34854	0.242819
Bacteria;Firmicutes;Clostridia;Clostridiales;Lachnospiraceae;KE159571_g;PAC002468_s	0	0.0050666	Incereasd	0.243875
Bacteria;Firmicutes;Clostridia;Clostridiales;Lachnospiraceae;KE159600_g;PAC001232_s	0.00216516	6.57333e-05	0.0303595	0.249551
Bacteria;Firmicutes;Clostridia;Clostridiales;Lachnospiraceae;PAC001516_g;PAC001741_s	4.56192e-05	0.000528216	11.5788	0.250033
Bacteria;Firmicutes;Clostridia;Clostridiales;Lachnospiraceae;PAC001199_g;PAC001746_s	0.000347316	0.0001606	0.462404	0.252854
Bacteria;Firmicutes;Clostridia;Clostridiales;Lachnospiraceae;KE159571_g;AB606316_s	0.000768568	0	0	0.25551
Bacteria;Bacteroidetes;Bacteroidia;Bacteroidales;Rikenellaceae;Alistipes;PAC001061_s	0.00070566	0.00037396	0.529943	0.258464
Bacteria;Actinobacteria;Coriobacteriia;Coriobacteriales;Coriobacteriaceae;Enterorhabdus;__	0.00242345	0.00353924	1.46041	0.260022
Bacteria;Firmicutes;Clostridia;Clostridiales;Ruminococcaceae;Pseudoflavonifractor;PAC001548_s	0.0016497	0.000933094	0.565613	0.263039
Bacteria;Actinobacteria;Coriobacteriia;Coriobacteriales;Coriobacteriaceae;PAC001266_g;PAC002299_s	0.00139404	0.000892989	0.640577	0.267693
Bacteria;Firmicutes;Clostridia;Clostridiales;Ruminococcaceae;PAC000661_g;PAC001086_s	0.000811159	0.00166615	2.05404	0.269814
Bacteria;Firmicutes;Clostridia;Clostridiales;Lachnospiraceae;Acetatifactor;PAC002333_s	0.000846343	0.000345033	0.407676	0.275026
Bacteria;Firmicutes;Clostridia;Clostridiales;Lachnospiraceae;Clostridium_g24;PAC001374_s	0.0128133	0.00830177	0.647901	0.277735
Bacteria;Verrucomicrobia;Verrucomicrobiae;Verrucomicrobiales;Akkermansiaceae;Akkermansia;Akkermansia muciniphila	0.0383635	0.0193066	0.503253	0.278966
Bacteria;Firmicutes;Clostridia;Clostridiales;Lachnospiraceae;PAC001092_g;PAC001388_s	0.00044653	0.000158751	0.355521	0.280251
Bacteria;Firmicutes;Clostridia;Clostridiales;Lachnospiraceae;Eubacterium_g17;PAC001479_s	0.00120707	0	0	0.280414
Bacteria;Firmicutes;Clostridia;Clostridiales;Lachnospiraceae;PAC000664_g;PAC001089_s	0.0119669	0	0	0.282483
Bacteria;Firmicutes;Clostridia;Clostridiales;Lachnospiraceae;PAC001116_g;PAC001589_s	0.000784301	0	0	0.286554
Bacteria;Firmicutes;Clostridia;Clostridiales;Lachnospiraceae;PAC001200_g;PAC001554_s	9.55156e-05	0.000203334	2.1288	0.287286
Bacteria;Firmicutes;Clostridia;Clostridiales;Lachnospiraceae;KE159538_g;PAC001094_s	0.000142236	0.0017425	12.2508	0.297175
Bacteria;Proteobacteria;Gammaproteobacteria;Enterobacterales;Enterobacteriaceae;Escherichia;__	0.000654133	0.00483643	7.39365	0.301335
Bacteria;Firmicutes;Clostridia;Clostridiales;Ruminococcaceae;Oscillibacter;PAC001502_s	0.000291859	0.000105173	0.360357	0.305729
Bacteria;Actinobacteria;Coriobacteriia;Coriobacteriales;Coriobacteriaceae;PAC001266_g;PAC002419_s	0.000571712	0.000345248	0.603885	0.307344
Bacteria;Firmicutes;Clostridia;Clostridiales;Ruminococcaceae;Eubacterium_g8;PAC001180_s	0.00557779	0.00759493	1.36164	0.308509
Bacteria;Firmicutes;Clostridia;Clostridiales;Ruminococcaceae;Oscillibacter;PAC001638_s	0.00101334	0.000284634	0.280887	0.31043
Bacteria;Bacteroidetes;Bacteroidia;Bacteroidales;Muribaculaceae;PAC001112_g;PAC001113_s	0.00398925	0.0050326	1.26154	0.312895
Bacteria;Firmicutes;Clostridia;Clostridiales;Lachnospiraceae;PAC000664_g;PAC001083_s	0.00386795	0.00981301	2.53701	0.319481
Bacteria;Proteobacteria;Deltaproteobacteria;Desulfovibrionales;Desulfovibrionaceae;Desulfovibrio;PAC001079_s	0.0168698	0.0146224	0.866779	0.320956
Bacteria;Firmicutes;Clostridia;Clostridiales;Ruminococcaceae;Oscillibacter;__	0.00612364	0.0128228	2.09399	0.323969
Bacteria;Bacteroidetes;Bacteroidia;Bacteroidales;AC160630_f;PAC002482_g;EF603735_s	0.000289353	0.000757437	2.61769	0.324756
Bacteria;Proteobacteria;Deltaproteobacteria;Desulfovibrionales;Desulfovibrionaceae;Bilophila;PAC002477_s	0.00157506	0.00239574	1.52105	0.327851
Bacteria;Firmicutes;Clostridia;Clostridiales;Lachnospiraceae;PAC001092_g;PAC001691_s	0.000995688	0.000611129	0.613776	0.328051
Bacteria;Firmicutes;Clostridia;Clostridiales;Mogibacterium_f;PAC001573_g;PAC002010_s	0.00058274	0.000346321	0.594297	0.330749
Bacteria;Firmicutes;Clostridia;Clostridiales;Lachnospiraceae;PAC001103_g;__	0.000110225	0.000317588	2.88128	0.33489
Bacteria;Firmicutes;Clostridia;Clostridiales;Lachnospiraceae;PAC001287_g;PAC001287_s	0.000193604	0.000813759	4.20322	0.335064
Bacteria;Firmicutes;Clostridia;Clostridiales;Lachnospiraceae;PAC001138_g;PAC001518_s	0.00181438	0.00113415	0.625089	0.339482
Bacteria;Firmicutes;Clostridia;Clostridiales;Lachnospiraceae;PAC001116_g;PAC001116_s	0.00374608	0.00123902	0.33075	0.340336
Bacteria;Firmicutes;Clostridia;Clostridiales;Lachnospiraceae;PAC001092_g;PAC001517_s	0.000312515	0.000165369	0.529155	0.340534
Bacteria;Firmicutes;Clostridia;Clostridiales;Lachnospiraceae;Acetatifactor;EU508108_s	0	0.000492999	Incereasd	0.340893
Bacteria;Firmicutes;Clostridia;Clostridiales;Lachnospiraceae;PAC000664_g;EU504374_s	0	5.4216e-05	Incereasd	0.340893
Bacteria;Firmicutes;Clostridia;Clostridiales;Lachnospiraceae;PAC001738_g;PAC001738_s	7.65771e-05	0	0	0.340893
Bacteria;Firmicutes;Clostridia;Clostridiales;Lachnospiraceae;Acetatifactor;PAC002332_s	0	0.00140696	Incereasd	0.340893
Bacteria;Firmicutes;Clostridia;Clostridiales;Lachnospiraceae;KE159797_g;__	0	0.00107976	Incereasd	0.340893
Bacteria;Firmicutes;Clostridia;Clostridiales;Lachnospiraceae;PAC001270_g;__	0.000118346	0	0	0.340893
Bacteria;Firmicutes;Erysipelotrichi;Erysipelotrichales;Erysipelotrichaceae;Faecalibaculum;Faecalibaculum rodentium	2.78044e-05	0	0	0.340893
Bacteria;Firmicutes;Clostridia;Clostridiales;Ruminococcaceae;Harryflintia;PAC002149_s	1.95511e-05	0	0	0.340893
Bacteria;Firmicutes;Clostridia;Clostridiales;Lachnospiraceae;Eubacterium_g6;PAC002177_s	0.000201885	0	0	0.340893
Bacteria;Firmicutes;Clostridia;Clostridiales;Dehalobacterium_f;PAC002390_g;PAC002390_s	3.47555e-05	0	0	0.340893
Bacteria;Firmicutes;Clostridia;Clostridiales;Lachnospiraceae;KE159571_g;PAC001705_s	0.000372008	0	0	0.340893
Bacteria;Firmicutes;Clostridia;Clostridiales;Lachnospiraceae;PAC001544_g;PAC001544_s	0.000115143	0	0	0.340893
Bacteria;Firmicutes;Clostridia;Clostridiales;Lachnospiraceae;KE159538_g;PAC001093_s	0.000306309	0	0	0.340893
Bacteria;Firmicutes;Clostridia;Clostridiales;Clostridiaceae;Arthromitus;__	2.78044e-05	0	0	0.340893
Bacteria;Firmicutes;Clostridia;Clostridiales;Lachnospiraceae;PAC000692_g;EU505164_s	0	0.000241525	Incereasd	0.340893
Bacteria;Firmicutes;Clostridia;Clostridiales;Lachnospiraceae;Eubacterium_g17;PAC002487_s	0.00021674	0	0	0.340893
Bacteria;Firmicutes;Clostridia;Clostridiales;Lachnospiraceae;PAC002368_g;PAC002368_s	0	0.000177592	Incereasd	0.340893
Bacteria;Firmicutes;Clostridia;Clostridiales;Lachnospiraceae;PAC001456_g;PAC001456_s	0.000160116	0	0	0.340893
Bacteria;Firmicutes;Clostridia;Clostridiales;Lachnospiraceae;PAC000692_g;PAC001566_s	0.000125308	0	0	0.340893
Bacteria;Firmicutes;Clostridia;Clostridiales;Lachnospiraceae;PAC001091_g;PAC002458_s	0	8.61167e-05	Incereasd	0.340893
Bacteria;Firmicutes;Clostridia;Clostridiales;Christensenellaceae;PAC001141_g;PAC001218_s	9.05003e-05	0	0	0.340893
Bacteria;Firmicutes;Clostridia;Clostridiales;Lachnospiraceae;PAC000671_g;__	9.05003e-05	0	0	0.340893
Bacteria;Proteobacteria;Gammaproteobacteria;Enterobacterales;Morganellaceae;Proteus;Proteus mirabilis	0	8.46784e-05	Incereasd	0.340893
Bacteria;Firmicutes;Clostridia;Clostridiales;Lachnospiraceae;LLKB_g;AB626939_s	0	8.54532e-05	Incereasd	0.340893
Bacteria;Firmicutes;Clostridia;Clostridiales;Ruminococcaceae;PAC000661_g;PAC001520_s	8.12777e-05	0	0	0.340893
Bacteria;Bacteroidetes;Bacteroidia;Bacteroidales;Muribaculaceae;PAC000186_g;__	8.26685e-05	0	0	0.340893
Bacteria;Firmicutes;Clostridia;Clostridiales;Ruminococcaceae;Paludicola;PAC000694_s	1.35463e-05	0	0	0.340893
Bacteria;Firmicutes;Clostridia;Clostridiales;Lachnospiraceae;KE159605_g;PAC001396_s	0	2.78882e-05	Incereasd	0.340893
Bacteria;Firmicutes;Clostridia;Clostridiales;Ruminococcaceae;Harryflintia;PAC002011_s	0	6.51372e-05	Incereasd	0.340893
Bacteria;Firmicutes;Clostridia;Clostridiales;Ruminococcaceae;PAC000661_g;EF445209_s	0	6.777e-05	Incereasd	0.340893
Bacteria;Firmicutes;Clostridia;Clostridiales;Ruminococcaceae;Eubacterium_g8;PAC001244_s	0	7.10369e-05	Incereasd	0.340893
Bacteria;Proteobacteria;Gammaproteobacteria;Enterobacterales;Enterobacteriaceae;Citrobacter;__	6.20014e-05	0	0	0.340893
Bacteria;Firmicutes;Clostridia;Clostridiales;Lachnospiraceae;PAC001681_g;PAC001681_s	0	5.91599e-05	Incereasd	0.340893
Bacteria;Bacteroidetes;Bacteroidia;Bacteroidales;Muribaculaceae;__;__	5.51124e-05	0	0	0.340893
Bacteria;Firmicutes;Clostridia;Clostridiales;Christensenellaceae;PAC002169_g;PAC002169_s	0	5.21098e-05	Incereasd	0.340893
Bacteria;Firmicutes;Clostridia;Clostridiales;Christensenellaceae;Christensenella;EU508399_s	0	2.0331e-05	Incereasd	0.340893
Bacteria;Bacteroidetes;Bacteroidia;Bacteroidales;Rikenellaceae;Alistipes;EF097057_s	0	1.95412e-05	Incereasd	0.340893
Bacteria;Firmicutes;Clostridia;Clostridiales;Ruminococcaceae;PAC000661_g;AF371816_s	4.17693e-05	0	0	0.340893
Bacteria;Firmicutes;Clostridia;Clostridiales;Ruminococcaceae;Acutalibacter;PAC001594_s	4.17693e-05	0	0	0.340893
Bacteria;Firmicutes;Clostridia;Clostridiales;Ruminococcaceae;PAC000661_g;PAC002012_s	4.06388e-05	0	0	0.340893
Bacteria;Firmicutes;Clostridia;Clostridiales;Lachnospiraceae;PAC001225_g;EU656008_s	0	3.28666e-05	Incereasd	0.340893
Bacteria;Cyanobacteria;Vampirovibrio_c;FR888536_o;FR888536_f;FR888536_g;PAC001268_s	0	2.60549e-05	Incereasd	0.340893
Bacteria;Bacteroidetes;Bacteroidia;Bacteroidales;AC160630_f;PAC002482_g;__	0	2.84147e-05	Incereasd	0.340893
Bacteria;Firmicutes;Erysipelotrichi;Erysipelotrichales;Erysipelotrichaceae;Coprobacillus;PAC002396_s	0	2.46048e-05	Incereasd	0.340893
Bacteria;Firmicutes;Clostridia;Clostridiales;Christensenellaceae;Christensenella;PAC001140_s	2.06671e-05	0	0	0.340893
Bacteria;__;__;__;__;__;__	1.39022e-05	0	0	0.340893
Bacteria;Firmicutes;Clostridia;Clostridiales;Christensenellaceae;PAC001219_g;__	1.35463e-05	0	0	0.340893
Bacteria;Cyanobacteria;Vampirovibrio_c;FR888536_o;FR888536_f;FR888536_g;PAC001807_s	0	1.23024e-05	Incereasd	0.340893
Bacteria;Proteobacteria;Deltaproteobacteria;Desulfovibrionales;Desulfovibrionaceae;Desulfovibrio;Desulfovibrio fairfieldensis	6.11868e-05	0.000118906	1.94333	0.342889
Bacteria;Firmicutes;Clostridia;Clostridiales;Ruminococcaceae;Oscillibacter;PAC001522_s	0.000827628	0.00132274	1.59823	0.346923
Bacteria;Bacteroidetes;Bacteroidia;Bacteroidales;Bacteroidaceae;Bacteroides;PAC002443_s	0.00329835	0.0047996	1.45515	0.351472
Bacteria;Firmicutes;Clostridia;Clostridiales;Lachnospiraceae;Clostridium_g21;PAC001772_s	0.000544464	0.000172779	0.317338	0.354944
Bacteria;Firmicutes;Clostridia;Clostridiales;Ruminococcaceae;Pseudoflavonifractor;__	0.00373197	0.00832615	2.23103	0.357161
Bacteria;Firmicutes;Bacilli;Lactobacillales;Lactobacillaceae;Lactobacillus;__	0.00580788	0.00210765	0.362894	0.357679
Bacteria;Firmicutes;Clostridia;Clostridiales;Lachnospiraceae;PAC001092_g;PAC001774_s	0.00102404	0.000830945	0.811435	0.365791
Bacteria;Firmicutes;Clostridia;Clostridiales;Lachnospiraceae;__;__	0.0111508	0.00788555	0.707176	0.367205
Bacteria;Firmicutes;Clostridia;Clostridiales;Ruminococcaceae;Paludicola;PAC001506_s	0.000150365	0.000226529	1.50653	0.368306
Bacteria;Firmicutes;Clostridia;Clostridiales;Lachnospiraceae;PAC001092_g;PAC001710_s	0.000771301	0.00199993	2.59293	0.368693
Bacteria;Firmicutes;Clostridia;Clostridiales;Ruminococcaceae;PAC000672_g;__	2.78044e-05	0.00041213	14.8225	0.374069
Bacteria;Bacteroidetes;Bacteroidia;Bacteroidales;Muribaculaceae;PAC001068_g;PAC001069_s	0.00474647	0.00376495	0.79321	0.375266
Bacteria;Bacteroidetes;Bacteroidia;Bacteroidales;Porphyromonadaceae;Parabacteroides;PAC002483_s	0.00285071	0.00517113	1.81398	0.376514
Bacteria;Firmicutes;Clostridia;Clostridiales;Ruminococcaceae;Eubacterium_g23;__	0.00379665	0.00653857	1.72219	0.383669
Bacteria;Firmicutes;Bacilli;Lactobacillales;Streptococcaceae;Lactococcus;__	0.00184668	0.00401798	2.17579	0.39177
Bacteria;Firmicutes;Bacilli;Lactobacillales;Lactobacillaceae;Lactobacillus;Lactobacillus johnsonii	0.00808171	0.00309709	0.383222	0.392451
Bacteria;Firmicutes;Clostridia;Clostridiales;Lachnospiraceae;Anaerotignum;__	4.11025e-05	0.000184154	4.48037	0.399101
Bacteria;Firmicutes;Clostridia;Clostridiales;Lachnospiraceae;KE159571_g;DQ815838_s	0.000171218	7.38144e-05	0.431114	0.399235
Bacteria;Firmicutes;Clostridia;Clostridiales;Mogibacterium_f;PAC001573_g;EU509323_s	2.69045e-05	8.55978e-05	3.18154	0.399545
Bacteria;Firmicutes;Clostridia;Clostridiales;Lachnospiraceae;Anaerotignum;PAC001709_s	4.06388e-05	0.000119315	2.93597	0.400909
Bacteria;Firmicutes;Clostridia;Clostridiales;Ruminococcaceae;Monoglobus;PAC001245_s	6.71312e-05	0.000160038	2.38396	0.407211
Bacteria;Firmicutes;Clostridia;Clostridiales;Ruminococcaceae;Caproiciproducens;EF603512_s	0.000284554	9.23479e-05	0.324536	0.40763
Bacteria;Firmicutes;Clostridia;Clostridiales;Lachnospiraceae;KE159600_g;PAC001459_s	0.000319513	0.000141893	0.444092	0.414308
Bacteria;Bacteroidetes;Bacteroidia;Bacteroidales;Muribaculaceae;Muribaculum;DQ815542_s	0.00171645	0.00226954	1.32223	0.416912
Bacteria;Firmicutes;Bacilli;Bacillales;Gemella_f;Gemella;__	0.000226588	0.000467786	2.06448	0.422502
Bacteria;Firmicutes;Clostridia;Clostridiales;Lachnospiraceae;Acetatifactor;Acetatifactor muris	0.00102207	0.000702262	0.687096	0.432155
Bacteria;Firmicutes;Bacilli;Lactobacillales;Streptococcaceae;Streptococcus;Streptococcus danieliae	0.000424627	0.000636874	1.49984	0.432963
Bacteria;Firmicutes;Clostridia;Clostridiales;Ruminococcaceae;PAC001402_g;PAC001402_s	0.0013593	0.00190416	1.40084	0.433659
Bacteria;Firmicutes;Clostridia;Clostridiales;Ruminococcaceae;Pseudoflavonifractor;PAC002490_s	0.00264305	0.00436873	1.65291	0.435072
Bacteria;Bacteroidetes;Bacteroidia;Bacteroidales;Bacteroidaceae;Bacteroides;__	0.0117306	0.0167629	1.42899	0.436493
Bacteria;Firmicutes;Clostridia;Clostridiales;Ruminococcaceae;PAC000661_g;GQ358437_s	3.91022e-05	9.98879e-05	2.55453	0.436878
Bacteria;Firmicutes;Clostridia;Clostridiales;Ruminococcaceae;Paludicola;PAC001507_s	0.000716669	0.00111773	1.55962	0.437789
Bacteria;Firmicutes;Clostridia;Clostridiales;Lachnospiraceae;Acetatifactor;PAC001749_s	0.00448847	0.00214025	0.476832	0.444682
Bacteria;Bacteroidetes;Bacteroidia;Bacteroidales;Muribaculaceae;PAC001066_g;PAC001066_s	0.00966106	0.00642227	0.664758	0.453708
Bacteria;Firmicutes;Clostridia;Clostridiales;Ruminococcaceae;PAC001402_g;PAC001561_s	0.000202677	0.00044869	2.21382	0.455281
Bacteria;Firmicutes;Clostridia;Clostridiales;Lachnospiraceae;Clostridium_g24;EU504811_s	0.001407	0.000904252	0.642679	0.458391
Bacteria;Actinobacteria;Coriobacteriia;Coriobacteriales;Coriobacteriaceae;Enterorhabdus;PAC002410_s	0.000417388	0.00023297	0.558163	0.458864
Bacteria;Firmicutes;Clostridia;Clostridiales;Lachnospiraceae;PAC001452_g;PAC001452_s	7.27118e-05	0.000171089	2.35297	0.459925
Bacteria;Firmicutes;Clostridia;Clostridiales;Lachnospiraceae;PAC001375_g;PAC001375_s	0.00342118	0.00227128	0.663888	0.477034
Bacteria;Actinobacteria;Coriobacteriia;Coriobacteriales;Coriobacteriaceae;Enterorhabdus;Enterorhabdus mucosicola	0.00105388	0.000727232	0.690051	0.483801
Bacteria;Firmicutes;Clostridia;Clostridiales;Lachnospiraceae;PAC000664_g;PAC001082_s	0.0173038	0.0242366	1.40065	0.49259
Bacteria;Firmicutes;Erysipelotrichi;Erysipelotrichales;Erysipelotrichaceae;PAC000687_g;PAC000687_s	6.08237e-05	2.7108e-05	0.445681	0.494388
Bacteria;Firmicutes;Clostridia;Clostridiales;Ruminococcaceae;Paludicola;PAC001784_s	0.000908933	0.000739423	0.813507	0.494627
Bacteria;Actinobacteria;Coriobacteriia;Coriobacteriales;Coriobacteriaceae;PAC001389_g;PAC001389_s	0.000485475	0.000782206	1.61122	0.500044
Bacteria;Firmicutes;Clostridia;Clostridiales;Ruminococcaceae;Acutalibacter;PAC001614_s	0.000342346	0.000136788	0.399561	0.500135
Bacteria;Firmicutes;Clostridia;Clostridiales;Lachnospiraceae;PAC000664_g;PAC002486_s	0.00278916	0.0010192	0.365415	0.505301
Bacteria;Firmicutes;Clostridia;Clostridiales;Lachnospiraceae;PAC001092_g;PAC001668_s	0.000844836	0.000542175	0.641752	0.509417
Bacteria;Actinobacteria;Coriobacteriia;Coriobacteriales;Coriobacteriaceae;Parvibacter;Parvibacter caecicola	0.000338783	0.000228041	0.673118	0.509819
Bacteria;Firmicutes;Clostridia;Clostridiales;Ruminococcaceae;Ruthenibacterium;PAC001737_s	0.000110966	0.000216904	1.95469	0.514299
Bacteria;Firmicutes;Clostridia;Clostridiales;Ruminococcaceae;Oscillibacter;PAC002372_s	0.000516211	0.00141632	2.74367	0.515248
Bacteria;Firmicutes;Clostridia;Clostridiales;Ruminococcaceae;Oscillibacter;PAC001501_s	0.00101986	0.000698364	0.684765	0.522674
Bacteria;Firmicutes;Clostridia;Clostridiales;Lachnospiraceae;PAC001516_g;PAC001553_s	0.000966003	0.000682229	0.706239	0.525781
Bacteria;Firmicutes;Clostridia;Clostridiales;Christensenellaceae;PAC001141_g;PAC001141_s	5.49388e-05	2.62933e-05	0.478593	0.525797
Bacteria;Firmicutes;Clostridia;Clostridiales;Lachnospiraceae;PAC000664_g;PAC001515_s	0.00722754	0.00234361	0.324261	0.528513
Bacteria;Firmicutes;Clostridia;Clostridiales;Ruminococcaceae;Oscillibacter;PAC001156_s	0.000622199	0.000860774	1.38344	0.538071
Bacteria;Firmicutes;Clostridia;Clostridiales;Lachnospiraceae;PAC001091_g;PAC001091_s	0.00259666	0.00435	1.67523	0.545329
Bacteria;Firmicutes;Clostridia;Clostridiales;Mogibacterium_f;Emergencia;PAC001235_s	0.000101945	0.000179951	1.76518	0.545784
Bacteria;Bacteroidetes;Bacteroidia;Bacteroidales;Prevotellaceae;Prevotella;PAC002481_s	0.0109938	0.0125729	1.14363	0.54697
Bacteria;Firmicutes;Clostridia;Clostridiales;Ruminococcaceae;Pseudoflavonifractor;PAC001549_s	0.00106925	0.000834158	0.780132	0.550562
Bacteria;Firmicutes;Clostridia;Clostridiales;Lachnospiraceae;PAC002042_g;PAC002180_s	0.000264152	0.000547397	2.07228	0.554915
Bacteria;Firmicutes;Clostridia;Clostridiales;Lachnospiraceae;PAC001457_g;__	0.000716726	0.000522599	0.729148	0.559109
Bacteria;Bacteroidetes;Bacteroidia;Bacteroidales;Muribaculaceae;PAC001765_g;PAC002451_s	0.00422571	0.00495943	1.17363	0.559708
Bacteria;Firmicutes;Clostridia;Clostridiales;Lachnospiraceae;Acetatifactor;__	0.00375015	0.0026986	0.719596	0.565842
Bacteria;Firmicutes;Clostridia;Clostridiales;Lachnospiraceae;PAC002042_g;__	0.000857093	0.000636478	0.7426	0.569865
Bacteria;Firmicutes;Clostridia;Clostridiales;Lachnospiraceae;PAC001043_g;PAC001552_s	0.00569608	0.00419694	0.736812	0.57675
Bacteria;Bacteroidetes;Bacteroidia;Bacteroidales;Muribaculaceae;AB626927_g;AB626927_s	0.000673117	0.00101449	1.50716	0.579314
Bacteria;Firmicutes;Clostridia;Clostridiales;Lachnospiraceae;PAC001572_g;PAC001572_s	0.00152834	0.00104335	0.682666	0.596433
Bacteria;Firmicutes;Clostridia;Clostridiales;Ruminococcaceae;PAC002409_g;PAC002409_s	4.7412e-05	1.95412e-05	0.412157	0.598698
Bacteria;Bacteroidetes;Bacteroidia;Bacteroidales;Muribaculaceae;PAC001112_g;PAC002441_s	0.00149842	0.00170446	1.13751	0.599746
Bacteria;Firmicutes;Clostridia;Clostridiales;Lachnospiraceae;KE159538_g;PAC001504_s	0.0104639	0.0158272	1.51255	0.607298
Bacteria;Firmicutes;Clostridia;Clostridiales;Ruminococcaceae;PAC000748_g;PAC001489_s	0.000130009	0.000199641	1.5356	0.608702
Bacteria;Firmicutes;Clostridia;Clostridiales;Dehalobacterium_f;PAC001221_g;PAC001395_s	0.00018768	0.000338081	1.80137	0.609865
Bacteria;Firmicutes;Clostridia;Clostridiales;Ruminococcaceae;Sporobacter;PAC001096_s	0.000341659	0.000432846	1.26689	0.626421
Bacteria;Firmicutes;Clostridia;Clostridiales;Lachnospiraceae;PAC001097_g;PAC001097_s	0.0150482	0.0108273	0.719509	0.628853
Bacteria;Firmicutes;Clostridia;Clostridiales;Lachnospiraceae;Clostridium_g24;PAC000183_s	0.00161301	0.00207457	1.28615	0.659499
Bacteria;Firmicutes;Clostridia;Clostridiales;Lachnospiraceae;KE159605_g;KE159605_s	0.0185305	0.0212613	1.14737	0.667572
Bacteria;Firmicutes;Clostridia;Clostridiales;Lachnospiraceae;KE159600_g;KE159600_s	0.00348516	0.00201304	0.577604	0.673793
Bacteria;Bacteroidetes;Bacteroidia;Bacteroidales;Rikenellaceae;Alistipes;Alistipes inops	0.00023716	0.000202091	0.852127	0.675596
Bacteria;Firmicutes;Clostridia;Clostridiales;Lachnospiraceae;PAC001372_g;PAC001372_s	0.00170193	0.00189346	1.11254	0.691434
Bacteria;Firmicutes;Clostridia;Clostridiales;Lachnospiraceae;KE159571_g;PAC002035_s	0.00234053	0.00209505	0.89512	0.697213
Bacteria;Bacteroidetes;Bacteroidia;Bacteroidales;Muribaculaceae;PAC001068_g;PAC001071_s	0.00226691	0.00255195	1.12574	0.702457
Bacteria;Firmicutes;Clostridia;Clostridiales;Ruminococcaceae;Pseudoflavonifractor;PAC001543_s	0.00167638	0.0014567	0.868951	0.703619
Bacteria;Firmicutes;Clostridia;Clostridiales;Lachnospiraceae;PAC001149_g;PAC001511_s	0.00414572	0.00492279	1.18744	0.711663
Bacteria;Firmicutes;Clostridia;Clostridiales;Lachnospiraceae;PAC001225_g;PAC001225_s	0.00119198	0.0012762	1.07065	0.718014
Bacteria;Firmicutes;Clostridia;Clostridiales;Lachnospiraceae;PAC001408_g;PAC001408_s	0.0150164	0.0178403	1.18805	0.71977
Bacteria;Firmicutes;Clostridia;Clostridiales;Lachnospiraceae;PAC001524_g;PAC001524_s	0.00416378	0.00492169	1.18202	0.720178
Bacteria;Firmicutes;Clostridia;Clostridiales;Ruminococcaceae;Pseudoflavonifractor;FJ879979_s	7.43545e-05	4.92096e-05	0.661823	0.720964
Bacteria;Actinobacteria;Coriobacteriia;Coriobacteriales;Coriobacteriaceae;PAC001266_g;PAC002411_s	8.34133e-05	0.000125924	1.50964	0.722891
Bacteria;Firmicutes;Clostridia;Clostridiales;Ruminococcaceae;Oscillibacter;PAC001706_s	0.000208847	0.000126723	0.606774	0.723766
Bacteria;Firmicutes;Clostridia;Clostridiales;Lachnospiraceae;KE159571_g;PAC001559_s	0.000265935	0.000333851	1.25539	0.725755
Bacteria;Firmicutes;Clostridia;Clostridiales;Lachnospiraceae;Kineothrix;PAC001125_s	0.00242397	0.00329109	1.35773	0.72952
Bacteria;Firmicutes;Clostridia;Clostridiales;Ruminococcaceae;PAC000661_g;PAC002422_s	0.000135641	0.0001028	0.757881	0.745675
Bacteria;Firmicutes;Erysipelotrichi;Erysipelotrichales;Erysipelotrichaceae;PAC001362_g;PAC001392_s	4.03568e-05	2.46048e-05	0.609682	0.745818
Bacteria;Bacteroidetes;Bacteroidia;Bacteroidales;Muribaculaceae;PAC001112_g;PAC001267_s	0.00389403	0.00425675	1.09315	0.75024
Bacteria;Actinobacteria;Coriobacteriia;Coriobacteriales;Coriobacteriaceae;__;__	7.64622e-05	0.000110203	1.44127	0.751986
Bacteria;Firmicutes;Clostridia;Clostridiales;Ruminococcaceae;Oscillibacter;PAC002110_s	0.0034145	0.00388588	1.13805	0.760169
Bacteria;Firmicutes;Clostridia;Clostridiales;Lachnospiraceae;PAC002375_g;PAC002375_s	9.77555e-05	0.000149177	1.52603	0.778994
Bacteria;Firmicutes;Clostridia;Clostridiales;Ruminococcaceae;Acutalibacter;Acutalibacter muris	0.0032306	0.00367141	1.13645	0.802673
Bacteria;Firmicutes;Clostridia;Clostridiales;Lachnospiraceae;PAC001092_g;PAC001587_s	0.00700712	0.00801028	1.14316	0.806903
Bacteria;Bacteroidetes;Bacteroidia;Bacteroidales;Prevotellaceae;Alloprevotella;PAC002479_s	0.0122762	0.0130458	1.06269	0.814809
Bacteria;Bacteroidetes;Bacteroidia;Bacteroidales;Muribaculaceae;PAC002400_g;PAC002400_s	0.0072422	0.00687723	0.949605	0.830831
Bacteria;Firmicutes;Clostridia;Clostridiales;Ruminococcaceae;Pseudoflavonifractor;PAC001547_s	0.00165268	0.00183651	1.11123	0.834562
Bacteria;Firmicutes;Clostridia;Clostridiales;Lachnospiraceae;PAC001165_g;PAC001165_s	0.000284472	0.000383599	1.34846	0.839734
Bacteria;Firmicutes;Clostridia;Clostridiales;Lachnospiraceae;Frisingicoccus;PAC001399_s	0.000296678	0.000250418	0.844072	0.845093
Bacteria;Firmicutes;Clostridia;Clostridiales;Lachnospiraceae;PAC001270_g;PAC001899_s	0.00112969	0.00105898	0.937409	0.847012
Bacteria;Firmicutes;Clostridia;Clostridiales;Lachnospiraceae;PAC001377_g;PAC001377_s	0.000568806	0.000512927	0.901761	0.851542
Bacteria;Firmicutes;Clostridia;Clostridiales;Ruminococcaceae;Oscillibacter;PAC001551_s	0.000631169	0.000697146	1.10453	0.851877
Bacteria;Firmicutes;Clostridia;Clostridiales;Lachnospiraceae;PAC002454_g;PAC002454_s	0.000224417	0.000252637	1.12575	0.867075
Bacteria;Firmicutes;Clostridia;Clostridiales;Ruminococcaceae;PAC000661_g;__	0.00319848	0.0033363	1.04309	0.872114
Bacteria;Firmicutes;Clostridia;Clostridiales;Ruminococcaceae;PAC000748_g;PAC001099_s	0.000681875	0.00060803	0.891703	0.873905
Bacteria;Firmicutes;Clostridia;Clostridiales;Ruminococcaceae;Massilioclostridium;PAC001521_s	0.00189861	0.00181882	0.957974	0.883975
Bacteria;Bacteroidetes;Bacteroidia;Bacteroidales;Muribaculaceae;PAC000186_g;PAC001128_s	0.00782112	0.00751773	0.961208	0.891661
Bacteria;Firmicutes;Clostridia;Clostridiales;Ruminococcaceae;PAC001778_g;PAC001778_s	0.000870512	0.000909713	1.04503	0.895307
Bacteria;Firmicutes;Clostridia;Clostridiales;Ruminococcaceae;Pseudoflavonifractor;Flintibacter butyricus	0.0157714	0.0166108	1.05322	0.897461
Bacteria;Firmicutes;Clostridia;Clostridiales;Christensenellaceae;PAC001360_g;__	0.000153154	0.000130692	0.853334	0.901304
Bacteria;Bacteroidetes;Bacteroidia;Bacteroidales;Muribaculaceae;PAC000186_g;PAC002447_s	0.0166211	0.016323	0.982065	0.907378
Bacteria;Firmicutes;Clostridia;Clostridiales;Ruminococcaceae;Oscillibacter;PAC001185_s	0.00684626	0.00660984	0.965468	0.92598
Bacteria;Bacteroidetes;Bacteroidia;Bacteroidales;Muribaculaceae;PAC001074_g;PAC002484_s	0.000662982	0.00068215	1.02891	0.934548
Bacteria;Firmicutes;Clostridia;Clostridiales;Ruminococcaceae;Sporobacter;PAC002398_s	9.64795e-05	9.05318e-05	0.938353	0.93486
Bacteria;Firmicutes;Clostridia;Clostridiales;Ruminococcaceae;Sporobacter;PAC001257_s	0.00031112	0.000332861	1.06988	0.937801
Bacteria;Bacteroidetes;Bacteroidia;Bacteroidales;AC160630_f;PAC002482_g;PAC002482_s	2.75562e-05	2.46048e-05	0.892895	0.937899
Bacteria;Firmicutes;Clostridia;Clostridiales;Lachnospiraceae;PAC000664_g;__	0.0231532	0.0240552	1.03896	0.946505
Bacteria;Firmicutes;Clostridia;Clostridiales;Lachnospiraceae;PAC000692_g;PAC001666_s	0.00223295	0.00229013	1.02561	0.954932
Bacteria;Firmicutes;Clostridia;Clostridiales;Dehalobacterium_f;PAC001221_g;PAC001221_s	0.00245168	0.00247999	1.01155	0.955323
Bacteria;Firmicutes;Clostridia;Clostridiales;Ruminococcaceae;PAC001402_g;PAC001546_s	0.000847707	0.00087404	1.03106	0.956995
Bacteria;Firmicutes;Clostridia;Clostridiales;Mogibacterium_f;PAC001236_g;PAC001767_s	0.000670433	0.000660958	0.985867	0.957753
Bacteria;Firmicutes;Clostridia;Clostridiales;Lachnospiraceae;PAC000692_g;PAC001760_s	0.000656506	0.00064228	0.97833	0.968523
Bacteria;Firmicutes;Clostridia;Clostridiales;Ruminococcaceae;Agathobaculum;PAC001476_s	0.000425623	0.00041859	0.983475	0.978994
Bacteria;Firmicutes;Clostridia;Clostridiales;Lachnospiraceae;PAC001516_g;PAC001516_s	0.00481606	0.00475901	0.988153	0.984028
Bacteria;Bacteroidetes;Bacteroidia;Bacteroidales;Muribaculaceae;PAC001765_g;PAC002452_s	0.00503768	0.00502011	0.996511	0.988093
Bacteria;Firmicutes;Clostridia;Clostridiales;Ruminococcaceae;Acutalibacter;PAC002354_s	4.87309e-05	4.97258e-05	1.02042	0.98888
Bacteria;Firmicutes;Clostridia;Clostridiales;Lachnospiraceae;Frisingicoccus;PAC000688_s	0.000419625	0.000414958	0.98888	0.98946
Bacteria;Firmicutes;Bacilli;Lactobacillales;Streptococcaceae;Lactococcus;Lactococcus lactis	0	0	nd	nd
Bacteria;Firmicutes;Clostridia;Clostridiales;Ruminococcaceae;Eubacterium_g23;PAC001121_s	0	0	nd	nd
Bacteria;Firmicutes;Clostridia;Clostridiales;Ruminococcaceae;Eubacterium_g23;PAC001490_s	0	0	nd	nd
Bacteria;Firmicutes;Clostridia;Clostridiales;Lachnospiraceae;PAC001588_g;PAC001669_s	0	0	nd	nd
Bacteria;Firmicutes;Clostridia;Clostridiales;Lachnospiraceae;Acetatifactor;EU509979_s	0	0	nd	nd
Bacteria;Firmicutes;Clostridia;Clostridiales;Ruminococcaceae;PAC000661_g;PAC002104_s	0	0	nd	nd
Bacteria;Firmicutes;Clostridia;Clostridiales;Ruminococcaceae;PAC001468_g;PAC001731_s	0	0	nd	nd
Bacteria;Firmicutes;Clostridia;Clostridiales;Lachnospiraceae;KE159538_g;__	0	0	nd	nd
Bacteria;Firmicutes;Clostridia;Clostridiales;Ruminococcaceae;Oscillibacter;PAC001526_s	0	0	nd	nd
Bacteria;Firmicutes;Clostridia;Clostridiales;Ruminococcaceae;Acutalibacter;__	0	0	nd	nd
Bacteria;Firmicutes;Clostridia;Clostridiales;Lachnospiraceae;PAC001588_g;HM845735_s	0	0	nd	nd
Bacteria;Firmicutes;Clostridia;Clostridiales;Lachnospiraceae;KE159538_g;PAC001708_s	0	0	nd	nd
Bacteria;Bacteroidetes;Bacteroidia;Bacteroidales;Muribaculaceae;PAC000198_g;__	0	0	nd	nd
Bacteria;Firmicutes;Clostridia;Clostridiales;Ruminococcaceae;FTRU_g;PAC001367_s	0	0	nd	nd
Bacteria;Tenericutes;Mollicutes;PAC001057_o;PAC000197_f;PAC000197_g;PAC001404_s	0	0	nd	nd
Bacteria;Actinobacteria;Actinobacteria_c;Corynebacteriales;Corynebacteriaceae;Corynebacterium;__	0	0	nd	nd
Bacteria;Firmicutes;Clostridia;Clostridiales;Ruminococcaceae;PAC000748_g;__	0	0	nd	nd
Bacteria;Firmicutes;Erysipelotrichi;Erysipelotrichales;Erysipelotrichaceae;PAC001362_g;PAC001391_s	0	0	nd	nd
Bacteria;Firmicutes;Clostridia;Clostridiales;Lachnospiraceae;PAC001199_g;PAC001781_s	0	0	nd	nd
Bacteria;Bacteroidetes;Bacteroidia;Bacteroidales;Muribaculaceae;PAC000198_g;PAC001075_s	0	0	nd	nd
Bacteria;Firmicutes;Clostridia;Clostridiales;Lachnospiraceae;PAC001118_g;PAC002344_s	0	0	nd	nd
Bacteria;Firmicutes;Clostridia;Clostridiales;Peptostreptococcaceae;Paeniclostridium;Eubacterium tenue	0	0	nd	nd
Bacteria;Firmicutes;Clostridia;Clostridiales;Christensenellaceae;PAC001219_g;HM124151_s	0	0	nd	nd
Bacteria;Tenericutes;Mollicutes;PAC001057_o;PAC001057_f;PAC001108_g;PAC002140_s	0	0	nd	nd
Bacteria;Firmicutes;Clostridia;Clostridiales;Ruminococcaceae;Harryflintia;__	0	0	nd	nd

## Sheet: p < 0.05
Level 7	Control	RS	Change	p value				Percentage
Bacteria;Bacteroidetes;Bacteroidia;Bacteroidales;Muribaculaceae;PAC000186_g;PAC001065_s	0.012035	0.00212673	decrease	8.40819e-05		up	27	6.69975
Bacteria;Firmicutes;Clostridia;Clostridiales;Lachnospiraceae;PAC001480_g;PAC001480_s	0.00259333	0	decrease	9.68093e-05		down	22	5.45906
Bacteria;Firmicutes;Clostridia;Clostridiales;Ruminococcaceae;Pseudoflavonifractor;PAC001087_s	0.00176373	0.000498518	decrease	0.000357337
Bacteria;Firmicutes;Clostridia;Clostridiales;Lachnospiraceae;Frisingicoccus;__	0.0124388	0.00418387	decrease	0.000516819
Bacteria;Firmicutes;Clostridia;Clostridiales;Lachnospiraceae;PAC001092_g;PAC001742_s	0.00319176	0.000638947	decrease	0.000620764
Bacteria;Bacteroidetes;Bacteroidia;Bacteroidales;Muribaculaceae;PAC001068_g;PAC002449_s	0.00866479	0.000632073	decrease	0.00124261
Bacteria;Firmicutes;Clostridia;Clostridiales;Lachnospiraceae;Frisingicoccus;PAC001365_s	0.000654094	0.00379995	increase	0.0016678
Bacteria;Deferribacteres;Deferribacteres_c;Deferribacterales;Deferribacteraceae;Mucispirillum;Mucispirillum schaedleri	0.0023248	0.0087333	increase	0.00169246
Bacteria;Firmicutes;Clostridia;Clostridiales;Lachnospiraceae;PAC001385_g;__	0.000107618	0.00203966	increase	0.00201467
Bacteria;Firmicutes;Clostridia;Clostridiales;Lachnospiraceae;KE159571_g;DQ815665_s	0	0.00937679	increase	0.00212476
Bacteria;Firmicutes;Clostridia;Clostridiales;Lachnospiraceae;PAC000692_g;PAC001387_s	0	0.00136177	increase	0.00386077
Bacteria;Firmicutes;Clostridia;Clostridiales;Lachnospiraceae;Eubacterium_g17;PAC001571_s	0.00652015	0.00105392	decrease	0.00405657
Bacteria;Firmicutes;Clostridia;Clostridiales;Lachnospiraceae;Eubacterium_g6;PAC001227_s	0.000500252	6.47953e-05	decrease	0.00441637
Bacteria;Firmicutes;Clostridia;Clostridiales;Lachnospiraceae;Clostridium_g24;__	0.00205176	0.00603166	increase	0.00570156
Bacteria;Firmicutes;Clostridia;Clostridiales;Lachnospiraceae;KE159571_g;__	0.00766284	0	decrease	0.00639638
Bacteria;Bacteroidetes;Bacteroidia;Bacteroidales;Muribaculaceae;Muribaculum;PAC001076_s	0.00117566	0.000413316	decrease	0.00642317
Bacteria;Bacteroidetes;Bacteroidia;Bacteroidales;Muribaculaceae;PAC000186_g;PAC001064_s	0.00969684	0.00546309	decrease	0.00734982
Bacteria;Firmicutes;Clostridia;Clostridiales;Ruminococcaceae;Anaerotruncus;KE159677_s	0.00128523	0.00763635	increase	0.00750423
Bacteria;Bacteroidetes;Bacteroidia;Bacteroidales;Odoribacteraceae;Butyricimonas;Butyricimonas virosa	8.90072e-05	0.000572128	increase	0.00760755
Bacteria;Bacteroidetes;Bacteroidia;Bacteroidales;Muribaculaceae;PAC001068_g;PAC001070_s	0.0127496	0.03959	increase	0.00911571
Bacteria;Firmicutes;Clostridia;Clostridiales;Lachnospiraceae;PAC001092_g;PAC001382_s	0.00641339	0.0159613	increase	0.00985443
Bacteria;Bacteroidetes;Bacteroidia;Bacteroidales;Muribaculaceae;PAC001127_g;PAC002399_s	0.00682007	0.00210814	decrease	0.0100765
Bacteria;Firmicutes;Clostridia;Clostridiales;Peptococcaceae;PAC001400_g;PAC001400_s	0.000645109	0.000263454	decrease	0.0105077
Bacteria;Firmicutes;Clostridia;Clostridiales;Mogibacterium_f;PAC001612_g;PAC001612_s	0	0.000391113	increase	0.0123484
Bacteria;Bacteroidetes;Bacteroidia;Bacteroidales;Rikenellaceae;Alistipes;PAC002485_s	0.00164314	0.000819932	decrease	0.0136449
Bacteria;Bacteroidetes;Bacteroidia;Bacteroidales;Muribaculaceae;PAC000198_g;PAC001114_s	0.000402341	0.00115333	increase	0.0155119
Bacteria;Bacteroidetes;Bacteroidia;Bacteroidales;Muribaculaceae;PAC001068_g;PAC001072_s	0.0136213	0.007158	decrease	0.0163959
Bacteria;Firmicutes;Clostridia;Clostridiales;Lachnospiraceae;PAC001165_g;__	0.0101987	0.00366055	decrease	0.0173093
Bacteria;Firmicutes;Clostridia;Clostridiales;Ruminococcaceae;Oscillibacter;PAC001684_s	0.000517176	0.00185292	increase	0.017711
Bacteria;Bacteroidetes;Bacteroidia;Bacteroidales;Porphyromonadaceae;Parabacteroides;Parabacteroides goldsteinii	2.08847e-05	0.000781602	increase	0.0204562
Bacteria;Firmicutes;Clostridia;Clostridiales;Lachnospiraceae;KE159571_g;PAC002495_s	0.00175427	0	decrease	0.0215458
Bacteria;Firmicutes;Clostridia;Clostridiales;Lachnospiraceae;KE159571_g;PAC001933_s	0.00411339	5.68295e-05	decrease	0.0226364
Bacteria;Firmicutes;Clostridia;Clostridiales;Ruminococcaceae;PAC001402_g;PAC001764_s	0	0.000501257	increase	0.0229184
Bacteria;Firmicutes;Clostridia;Clostridiales;Lachnospiraceae;KE159538_g;PAC001696_s	0.0224136	0.00401017	decrease	0.0251727
Bacteria;Firmicutes;Clostridia;Clostridiales;Lachnospiraceae;PAC001308_g;PAC001308_s	0.00192167	0.00037649	decrease	0.025689
Bacteria;Firmicutes;Clostridia;Clostridiales;Ruminococcaceae;Harryflintia;PAC001713_s	0.000323333	0.000792397	increase	0.0290326
Bacteria;Firmicutes;Clostridia;Clostridiales;Ruminococcaceae;__;__	0.00170911	0.00395336	increase	0.031557
Bacteria;Actinobacteria;Coriobacteriia;Coriobacteriales;Coriobacteriaceae;PAC001266_g;__	0.000725842	0.000271954	decrease	0.0331846
Bacteria;Bacteroidetes;Bacteroidia;Bacteroidales;Bacteroidaceae;Bacteroides;Bacteroides caecimuris	0.000599663	0.00172937	increase	0.0345402
Bacteria;Firmicutes;Clostridia;Clostridiales;Ruminococcaceae;Anaerotruncus;PAC001925_s	0.000165062	0.000833644	increase	0.0362243
Bacteria;Bacteroidetes;Bacteroidia;Bacteroidales;Rikenellaceae;Alistipes;PAC002445_s	0.00106622	0.004485	increase	0.0362826
Bacteria;Firmicutes;Clostridia;Clostridiales;Lachnospiraceae;Eubacterium_g6;PAC001586_s	0.00154044	0.000578069	decrease	0.0372863
Bacteria;Firmicutes;Clostridia;Clostridiales;Lachnospiraceae;KE159538_g;KE159538_s	0.0252916	3.28666e-05	decrease	0.0391955
Bacteria;Firmicutes;Clostridia;Clostridiales;Lachnospiraceae;PAC001525_g;PAC001525_s	0.000179954	0.00051006	increase	0.0405187
Bacteria;Firmicutes;Clostridia;Clostridiales;Lachnospiraceae;PAC001043_g;PAC002511_s	0.00249865	0.00104084	decrease	0.0405283
Bacteria;Firmicutes;Clostridia;Clostridiales;Lachnospiraceae;KE159571_g;PAC001555_s	0.000779588	0.000203856	decrease	0.0408575
Bacteria;Actinobacteria;Coriobacteriia;Coriobacteriales;Coriobacteriaceae;Enterorhabdus;Enterorhabdus muris	0.00105204	0.000220178	decrease	0.0441289
Bacteria;Firmicutes;Clostridia;Clostridiales;Lachnospiraceae;PAC001043_g;PAC001752_s	0.00456534	0.00271383	decrease	0.044403
Bacteria;Firmicutes;Clostridia;Clostridiales;Ruminococcaceae;Anaerotruncus;PAC001590_s	8.89407e-05	0.000456044	increase	0.044865
