# Supplementary material for: Lipid‐ and glucose‐lowering effects of Rhamnan sulphate from Monostroma nitidum with altered gut microbiota in mice
Source: Food Sci Nutr. 2024 Mar 25;12(6):4342–52. doi: 10.1002/fsn3.4100 (PMC11167150; doi:10.1002/fsn3.4100)
Supplement: Supplementary file 8 — Table S7 [file FSN3-12-4342-s006.xlsx]

## Sheet: P < 0.05
KO	Description	ND average	NDRS average	Ratio	p value
K00209	fabV, ter; enoyl-[acyl-carrier protein] reductase / trans-2-enoyl-CoA reductase (NAD+) [EC:1.3.1.9 1.3.1.44]	27.9367	4.83333	0.17301	0.00288582
K13281	uvsE, UVE1; UV DNA damage endonuclease [EC:3.-.-.-]	19.5833	4.83333	0.246809	0.00354711
K17213	K17213; inositol transport system substrate-binding protein	694.25	367.5	0.529348	0.00766225
K01524	ppx-gppA; exopolyphosphatase / guanosine-5'-triphosphate,3'-diphosphate pyrophosphatase [EC:3.6.1.11 3.6.1.40]	13412	12133.2	0.904651	0.00957772
K01583	E4.1.1.19; arginine decarboxylase [EC:4.1.1.19]	26.75	6	0.224299	0.012225
K07459	ybjD; putative ATP-dependent endonuclease of the OLD family	564.965	248.792	0.440367	0.0150192
K02586	nifD; nitrogenase molybdenum-iron protein alpha chain [EC:1.18.6.1]	146.613	65.1383	0.444287	0.0161242
K02077	ABC.ZM.S; zinc/manganese transport system substrate-binding protein	2346.34	1262.7	0.538157	0.0197752
K00096	araM, egsA; glycerol-1-phosphate dehydrogenase [NAD(P)+] [EC:1.1.1.261]	420.583	45.5	0.108183	0.0205362
K03802	cphA; cyanophycin synthetase [EC:6.3.2.29 6.3.2.30]	16.75	4.83333	0.288557	0.0205534
K13282	cphB; cyanophycinase [EC:3.4.15.6]	16.75	4.83333	0.288557	0.0205534
K01239	iunH; purine nucleosidase [EC:3.2.2.1]	6978.69	5279.28	0.756485	0.0207048
K14475	ICP; inhibitor of cysteine peptidase	40.5	20.5	0.506173	0.0216544
K06160	pvdE; putative pyoverdin transport system ATP-binding/permease protein	16.0833	4.83333	0.300518	0.0233853
K06434	tlp; small acid-soluble spore protein (thioredoxin-like protein)	16.0833	4.83333	0.300518	0.0233853
K07228	K07228; TrkA domain protein	16.0833	4.83333	0.300518	0.0233853
K10241	cebF; cellobiose transport system permease protein	16.0833	4.83333	0.300518	0.0233853
K10242	cebG; cellobiose transport system permease protein	16.0833	4.83333	0.300518	0.0233853
K13611	pksJ; polyketide synthase PksJ	16.0833	4.83333	0.300518	0.0233853
K13614	pksN; polyketide synthase PksN	64.3333	19.3333	0.300518	0.0233853
K13730	inlA; internalin A	16.0833	4.83333	0.300518	0.0233853
K15329	pksE; trans-AT polyketide synthase, acyltransferase and oxidoreductase domains	16.0833	4.83333	0.300518	0.0233853
K15531	rexA; oligosaccharide reducing-end xylanase [EC:3.2.1.156]	32.1667	9.66667	0.300518	0.0233853
K15654	srfAA, lchAA; surfactin family lipopeptide synthetase A	16.0833	4.83333	0.300518	0.0233853
K16188	ytpB; tetraprenyl-beta-curcumene synthase [EC:4.2.3.130]	16.0833	4.83333	0.300518	0.0233853
K17835	griH; 3-amino-4-hydroxybenzoic acid synthase [EC:4.1.99.20]	16.0833	4.83333	0.300518	0.0233853
K01224	E3.2.1.89; arabinogalactan endo-1,4-beta-galactosidase [EC:3.2.1.89]	6630.7	4921.11	0.742171	0.0253097
K06148	ABCC-BAC; ATP-binding cassette, subfamily C, bacterial	6664.86	4621.53	0.693417	0.0267129
K13678	cpoA; 1,2-diacylglycerol-3-alpha-glucose alpha-1,2-galactosyltransferase [EC:2.4.1.-]	1700.11	899.25	0.528936	0.0297088
K02074	ABC.ZM.A; zinc/manganese transport system ATP-binding protein	1684.28	894.917	0.531335	0.0310597
K02075	ABC.ZM.P; zinc/manganese transport system permease protein	1684.28	894.917	0.531335	0.0310597
K02859	ribT; riboflavin biosynthesis RibT protein	1685.94	896.75	0.531898	0.0314684
K01114	plc; phospholipase C [EC:3.1.4.3]	16.75	6.16667	0.368159	0.0317699
K03698	cbf, cbf1; 3'-5' exoribonuclease [EC:3.1.-.-]	12180.5	10660.6	0.875219	0.0330451
K07067	disA; diadenylate cyclase [EC:2.7.7.85]	54.4167	40.3333	0.741194	0.0333737
K15634	gpmB; probable phosphoglycerate mutase [EC:5.4.2.12]	35015.6	29405.4	0.83978	0.0340088
K03366	butA, budC; meso-butanediol dehydrogenase / (S,S)-butanediol dehydrogenase / diacetyl reductase [EC:1.1.1.- 1.1.1.76 1.1.1.304]	1619.22	854.042	0.527439	0.0347867
K06415	spoVR; stage V sporulation protein R	56.6667	43	0.758824	0.0352488
K14138	acsB; acetyl-CoA synthase [EC:2.3.1.169]	11.6667	0	0	0.0356439
K16925	ykoE; energy-coupling factor transport system substrate-specific component	1702.78	922.75	0.541908	0.0356449
K03293	TC.AAT; amino acid transporter, AAT family	5601.97	3116.81	0.556377	0.0371895
K08161	mdtG; MFS transporter, DHA1 family, multidrug resistance protein	1894.76	1030.38	0.543801	0.0375333
K07586	ygaC; uncharacterized protein	6070.67	4772.08	0.786089	0.0378937
K16511	mecA1_2; adapter protein MecA 1/2	11468.8	9638.39	0.840402	0.0388511
K13010	per, rfbE; perosamine synthetase [EC:2.6.1.102]	773.25	147.36	0.190572	0.0394801
K07010	K07010; putative glutamine amidotransferase	15090.3	13611.2	0.901983	0.0402816
K03700	recU; recombination protein U	11546.4	9995.72	0.865697	0.0412295
K08602	pepF, pepB; oligoendopeptidase F [EC:3.4.24.-]	7125.08	5639.72	0.79153	0.0417189
K01788	nanE; N-acylglucosamine-6-phosphate 2-epimerase [EC:5.1.3.9]	11308.1	9052.43	0.800528	0.042798
K07496	K07496; putative transposase	5609.53	3257.79	0.58076	0.0434833
K07404	pgl; 6-phosphogluconolactonase [EC:3.1.1.31]	11722.2	9456.93	0.806756	0.0443394
K00712	tagE; poly(glycerol-phosphate) alpha-glucosyltransferase [EC:2.4.1.52]	1641.28	900	0.548353	0.0445638
K09693	tagH; teichoic acid transport system ATP-binding protein [EC:3.6.3.40]	10283.1	8628.33	0.83908	0.0451119
K18344	vanRB, vanR, vanRD; two-component system, OmpR family, response regulator VanR	7013.5	5719.64	0.815518	0.0452667
K06950	K06950; uncharacterized protein	23439.5	20794.3	0.887148	0.045534
K03426	E3.6.1.22, NUDT12, nudC; NAD+ diphosphatase [EC:3.6.1.22]	11846.5	10726.9	0.905493	0.0457455
K09469	aepZ; 2-aminoethylphosphonate-pyruvate transaminase	320.833	13.75	0.0428571	0.0465496
K01804	araA; L-arabinose isomerase [EC:5.3.1.4]	11207.4	9959.78	0.888677	0.0465719
K07533	prsA; foldase protein PrsA [EC:5.2.1.8]	12459.5	10428.8	0.83701	0.0468335
K12700	rihC; non-specific riboncleoside hydrolase [EC:3.2.-.-]	1690.41	944.167	0.558543	0.0469893
K16698	tuaG; teichuronic acid biosynthesis glycosyltransferase TuaG [EC:2.4.-.-]	4941.67	3645.28	0.737661	0.0475706
K03549	kup; KUP system potassium uptake protein	3042.72	2108.39	0.69293	0.0479303
K04045	hscC; molecular chaperone HscC	331.5	21	0.0633484	0.0488717
K19005	ltaS; lipoteichoic acid synthase [EC:2.7.8.20]	3432.22	1955.25	0.569674	0.049814
K00901	dgkA, DGK; diacylglycerol kinase (ATP) [EC:2.7.1.107]	2755.69	3701.51	1.34323	9.67254e-06
K18348	vanT; serine/alanine racemase [EC:5.1.1.18 5.1.1.1]	638.28	1286.45	2.01549	0.000182994
K09690	ABC-2.LPSE.P; lipopolysaccharide transport system permease protein	1401.33	2177.25	1.5537	0.000271339
K15022	fdhB; formate dehydrogenase (NADP+) beta subunit [EC:1.17.1.10]	28.3333	115.5	4.07647	0.000429214
K03150	thiH; 2-iminoacetate synthase [EC:4.1.99.19]	10189.4	12768.4	1.25311	0.000492723
K00788	thiE; thiamine-phosphate pyrophosphorylase [EC:2.5.1.3]	14038.5	17369.7	1.23729	0.000513384
K03148	thiF; sulfur carrier protein ThiS adenylyltransferase [EC:2.7.7.73]	674.802	959.322	1.42163	0.000637422
K07443	ybaZ; methylated-DNA-protein-cysteine methyltransferase related protein	8015.02	10509.7	1.31125	0.000659611
K08744	CRLS; cardiolipin synthase (CMP-forming) [EC:2.7.8.41]	994.667	1786.83	1.79641	0.000660023
K08352	phsA, psrA; thiosulfate reductase / polysulfide reductase chain A [EC:1.8.5.5]	361.75	586.625	1.62163	0.000933002
K02217	ftnA, ftn; ferritin [EC:1.16.3.2]	7644.01	9888.77	1.29366	0.000942652
K02303	cobA; uroporphyrin-III C-methyltransferase [EC:2.1.1.107]	36.02	132.333	3.67388	0.00108725
K08309	slt; soluble lytic murein transglycosylase [EC:4.2.2.-]	958.272	1558.29	1.62615	0.00113173
K02663	pilN; type IV pilus assembly protein PilN	30.5833	112.333	3.67302	0.00117763
K00356	E1.6.99.3; NADH dehydrogenase [EC:1.6.99.3]	29.6667	113.833	3.83708	0.00119878
K00404	ccoN; cytochrome c oxidase cbb3-type subunit I [EC:1.9.3.1]	29.6667	113.833	3.83708	0.00119878
K00405	ccoO; cytochrome c oxidase cbb3-type subunit II	29.6667	113.833	3.83708	0.00119878
K02488	pleD; two-component system, cell cycle response regulator [EC:2.7.7.65]	29.6667	113.833	3.83708	0.00119878
K07028	K07028; uncharacterized protein	29.6667	113.833	3.83708	0.00119878
K07182	K07182; CBS domain-containing protein	29.6667	113.833	3.83708	0.00119878
K09985	K09985; uncharacterized protein	29.6667	113.833	3.83708	0.00119878
K15371	GDH2; glutamate dehydrogenase [EC:1.4.1.2]	29.6667	113.833	3.83708	0.00119878
K03588	ftsW, spoVE; cell division protein FtsW	18765.2	19975	1.06447	0.00128622
K01067	E3.1.2.1, ACH1; acetyl-CoA hydrolase [EC:3.1.2.1]	28.3333	108.333	3.82353	0.00132117
K02450	gspA; general secretion pathway protein A	28.3333	108.333	3.82353	0.00132117
K02665	pilP; type IV pilus assembly protein PilP	28.3333	108.333	3.82353	0.00132117
K02674	pilY1; type IV pilus assembly protein PilY1	28.3333	108.333	3.82353	0.00132117
K03941	NDUFS8; NADH dehydrogenase (ubiquinone) Fe-S protein 8 [EC:1.6.5.3 1.6.99.3]	28.3333	108.333	3.82353	0.00132117
K05521	draG; ADP-ribosyl-[dinitrogen reductase] hydrolase [EC:3.2.2.24]	28.3333	108.333	3.82353	0.00132117
K07097	K07097; uncharacterized protein	28.3333	108.333	3.82353	0.00132117
K09137	K09137; uncharacterized protein	28.3333	108.333	3.82353	0.00132117
K09942	K09942; uncharacterized protein	28.3333	108.333	3.82353	0.00132117
K09944	K09944; uncharacterized protein	28.3333	108.333	3.82353	0.00132117
K10942	flrB, fleS; two-component system, sensor histidine kinase FlrB [EC:2.7.13.3]	28.3333	108.333	3.82353	0.00132117
K10943	flrC, fleR; two-component system, response regulator FlrC	28.3333	108.333	3.82353	0.00132117
K12282	mshL; MSHA biogenesis protein MshL	28.3333	108.333	3.82353	0.00132117
K13017	wbpE, wlbC; UDP-2-acetamido-2-deoxy-ribo-hexuluronate aminotransferase [EC:2.6.1.98]	28.3333	108.333	3.82353	0.00132117
K13815	rpfG; two-component system, response regulator RpfG	28.3333	108.333	3.82353	0.00132117
K17229	fccB; sulfide dehydrogenase [flavocytochrome c] flavoprotein chain [EC:1.8.2.3]	28.3333	108.333	3.82353	0.00132117
K17489	E2.1.3.1-12S; methylmalonyl-CoA carboxyltransferase 12S subunit [EC:2.1.3.1]	28.3333	108.333	3.82353	0.00132117
K16149	K16149; 1,4-alpha-glucan branching enzyme [EC:2.4.1.18]	28.3333	109.333	3.85882	0.00133882
K02656	pilF; type IV pilus assembly protein PilF	28.3333	108.875	3.84265	0.00142004
K09696	natB; sodium transport system permease protein	514.028	1064.5	2.0709	0.00146755
K09697	natA; sodium transport system ATP-binding protein [EC:3.6.3.7]	514.028	1064.5	2.0709	0.00146755
K06952	K06952; uncharacterized protein	16.6867	48.9167	2.93148	0.00147795
K15778	pmm-pgm; phosphomannomutase / phosphoglucomutase [EC:5.4.2.8 5.4.2.2]	288.557	438.39	1.51925	0.00153579
K02118	ATPVB, ntpB, atpB; V/A-type H+/Na+-transporting ATPase subunit B	9887.68	12626.6	1.277	0.00155137
K02120	ATPVD, ntpD, atpD; V/A-type H+/Na+-transporting ATPase subunit D	9887.68	12626.6	1.277	0.00155137
K02123	ATPVI, ntpI, atpI; V/A-type H+/Na+-transporting ATPase subunit I	9887.68	12626.6	1.277	0.00155137
K02124	ATPVK, ntpK, atpK; V/A-type H+/Na+-transporting ATPase subunit K	9887.68	12626.6	1.277	0.00155137
K13677	dgs, bgsA; 1,2-diacylglycerol-3-alpha-glucose alpha-1,2-glucosyltransferase [EC:2.4.1.208]	614.5	1356.83	2.20803	0.0015731
K02117	ATPVA, ntpA, atpA; V/A-type H+/Na+-transporting ATPase subunit A [EC:3.6.3.14 3.6.3.15]	9872.52	12589.3	1.27519	0.00158129
K02198	ccmF; cytochrome c-type biogenesis protein CcmF	411.272	607.807	1.47787	0.00194205
K03298	TC.DME; drug/metabolite transporter, DME family	67	182	2.71642	0.00202113
K01912	paaK; phenylacetate-CoA ligase [EC:6.2.1.30]	7967.68	11296.5	1.41779	0.0020214
K03074	secF; preprotein translocase subunit SecF	1392.16	2058.35	1.47853	0.00208735
K07272	rgpF; rhamnosyltransferase [EC:2.4.1.-]	0	14.5	#DIV/0!	0.00218752
K12554	murN; alanine adding enzyme [EC:2.3.2.-]	0	14.5	#DIV/0!	0.00218752
K01951	guaA, GMPS; GMP synthase (glutamine-hydrolysing) [EC:6.3.5.2]	19890.7	21551.8	1.08351	0.00222431
K14393	actP; cation/acetate symporter	36.02	138.958	3.85781	0.00236549
K03072	secD; preprotein translocase subunit SecD	1414.72	2064.51	1.45931	0.00248352
K03414	cheZ; chemotaxis protein CheZ	292.743	454.348	1.55204	0.00259561
K04749	rsbV; anti-sigma B factor antagonist	722.6	1136.23	1.57242	0.00263232
K06990	MEMO1; MEMO1 family protein	249.89	371.89	1.48821	0.00263494
K07151	STT3; dolichyl-diphosphooligosaccharide---protein glycosyltransferase [EC:2.4.99.18]	249.89	371.89	1.48821	0.00263494
K09141	K09141; uncharacterized protein	249.89	371.89	1.48821	0.00263494
K00278	nadB; L-aspartate oxidase [EC:1.4.3.16]	10462.4	12282	1.17392	0.00264564
K07089	K07089; uncharacterized protein	9016.11	11011.9	1.22136	0.00271757
K01799	nicE, maiA; maleate isomerase [EC:5.2.1.1]	6.66667	37.3333	5.6	0.00282987
K18358	padF; phenylglyoxylate dehydrogenase delta subunit [EC:1.2.1.58]	6.66667	37.3333	5.6	0.00282987
K07722	nikR; CopG family transcriptional regulator, nickel-responsive regulator	436.147	671.288	1.53913	0.00294451
K07442	TRM61, GCD14; tRNA (adenine57-N1/adenine58-N1)-methyltransferase catalytic subunit [EC:2.1.1.219 2.1.1.220]	288.557	431.223	1.49441	0.00295968
K01042	selA; L-seryl-tRNA(Ser) seleniumtransferase [EC:2.9.1.1]	1947.21	2637.57	1.35454	0.00296763
K03154	thiS; sulfur carrier protein	4978.33	6517.1	1.30909	0.00298383
K09792	K09792; uncharacterized protein	37.3333	133.5	3.57589	0.00302919
K02194	ccmB; heme exporter protein B	411.272	600.64	1.46045	0.00303118
K02195	ccmC; heme exporter protein C	411.272	600.64	1.46045	0.00303118
K02197	ccmE; cytochrome c-type biogenesis protein CcmE	411.272	600.64	1.46045	0.00303118
K11931	pgaB; poly-beta-1,6-N-acetyl-D-glucosamine N-deacetylase [EC:3.5.1.-]	28.3333	114.417	4.03824	0.00308413
K07712	glnG, ntrC; two-component system, NtrC family, nitrogen regulation response regulator GlnG	133.633	419.237	3.13722	0.00311568
K04767	acuB; acetoin utilization protein AcuB	572.697	776.613	1.35606	0.00336532
K00124	fdoH, fdsB; formate dehydrogenase iron-sulfur subunit	702.828	947.072	1.34751	0.0034116
K09691	ABC-2.LPSE.A; lipopolysaccharide transport system ATP-binding protein	1384.42	2057.58	1.48625	0.0034261
K00883	dgoK; 2-dehydro-3-deoxygalactonokinase [EC:2.7.1.58]	6.85333	43.4167	6.33512	0.00345809
K00795	ispA; farnesyl diphosphate synthase [EC:2.5.1.1 2.5.1.10]	44.7983	284.958	6.36091	0.00346878
K03833	selB, EEFSEC; selenocysteine-specific elongation factor	1718.02	2356.9	1.37187	0.00364178
K02664	pilO; type IV pilus assembly protein PilO	44.4167	113.167	2.54784	0.00365917
K02666	pilQ; type IV pilus assembly protein PilQ	163	329.167	2.01943	0.00373177
K02490	spo0F; two-component system, response regulator, stage 0 sporulation protein F	68.9167	146.5	2.12576	0.00386632
K11689	dctQ; C4-dicarboxylate transporter, DctQ subunit	39.3333	234.667	5.9661	0.00395307
K02193	ccmA; heme exporter protein A [EC:3.6.3.41]	404.272	582.307	1.44038	0.00395377
K13598	ntrY; two-component system, NtrC family, nitrogen regulation sensor histidine kinase NtrY [EC:2.7.13.3]	147	310.667	2.11338	0.00417582
K13599	ntrX; two-component system, NtrC family, nitrogen regulation response regulator NtrX	147	310.667	2.11338	0.00417582
K00640	cysE; serine O-acetyltransferase [EC:2.3.1.30]	16706.9	18733.3	1.12129	0.00427529
K06903	K06903; uncharacterized protein	175.5	667.443	3.8031	0.00436262
K01153	hsdR; type I restriction enzyme, R subunit [EC:3.1.21.3]	19357.6	21313.9	1.10106	0.00447553
K03117	tatB; sec-independent protein translocase protein TatB	379.855	560.015	1.47429	0.00447573
K00674	dapD; 2,3,4,5-tetrahydropyridine-2,6-dicarboxylate N-succinyltransferase [EC:2.3.1.117]	1101.24	1975.71	1.79407	0.00452104
K01895	ACSS, acs; acetyl-CoA synthetase [EC:6.2.1.1]	3856.76	5349	1.38692	0.00493181
K01002	mdoB; phosphoglycerol transferase [EC:2.7.8.20]	736.068	1407.5	1.91219	0.00504523
K03738	aor; aldehyde:ferredoxin oxidoreductase [EC:1.2.7.5]	262.473	341.223	1.30003	0.00513729
K13016	wbpB; UDP-N-acetyl-2-amino-2-deoxyglucuronate dehydrogenase [EC:1.1.1.335]	4.33333	35.8333	8.26923	0.00516418
K00174	korA, oorA, oforA; 2-oxoglutarate/2-oxoacid ferredoxin oxidoreductase subunit alpha [EC:1.2.7.3 1.2.7.11]	8854.03	12279.6	1.38689	0.00519628
K00175	korB, oorB, oforB; 2-oxoglutarate/2-oxoacid ferredoxin oxidoreductase subunit beta [EC:1.2.7.3 1.2.7.11]	8854.03	12279.6	1.38689	0.00519628
K07152	SCO1_2; protein SCO1/2	56.6667	183.5	3.23824	0.00520228
K02567	napA; periplasmic nitrate reductase NapA [EC:1.7.99.-]	402.938	576.807	1.4315	0.00531033
K01159	ruvC; crossover junction endodeoxyribonuclease RuvC [EC:3.1.22.4]	6457.12	8543.89	1.32317	0.00533444
K01483	allA; ureidoglycolate lyase [EC:4.3.2.3]	127.945	528.417	4.13003	0.00536443
K07045	K07045; uncharacterized protein	10253.6	12423.4	1.21162	0.00553563
K00666	K00666; fatty-acyl-CoA synthase [EC:6.2.1.-]	1744.31	3090.84	1.77195	0.00567388
K08321	lsrF; 3-hydroxy-5-phosphonooxypentane-2,4-dione thiolase [EC:2.3.1.245]	246.507	630.065	2.55598	0.00577446
K07792	dcuB; anaerobic C4-dicarboxylate transporter DcuB	67.0067	260.273	3.88429	0.00582568
K07257	spsF; spore coat polysaccharide biosynthesis protein SpsF	424.28	554.28	1.3064	0.0058476
K00176	korD, oorD; 2-oxoglutarate ferredoxin oxidoreductase subunit delta [EC:1.2.7.3]	5264.1	7435.87	1.41256	0.00592129
K04079	HSP90A, htpG; molecular chaperone HtpG	16890.5	18843.3	1.11561	0.00608961
K06978	K06978; uncharacterized protein	949.333	1449.83	1.52721	0.00609236
K00177	korC, oorC; 2-oxoglutarate ferredoxin oxidoreductase subunit gamma [EC:1.2.7.3]	5288.6	7514.54	1.42089	0.00635976
K09684	pucR; purine catabolism regulatory protein	485.25	811.75	1.67285	0.00652944
K03841	FBP, fbp; fructose-1,6-bisphosphatase I [EC:3.1.3.11]	303.855	515.515	1.69658	0.00653826
K01667	tnaA; tryptophanase [EC:4.1.99.1]	1225.94	2335.55	1.90512	0.00663458
K02535	lpxC; UDP-3-O-[3-hydroxymyristoyl] N-acetylglucosamine deacetylase [EC:3.5.1.108]	152.465	361.958	2.37404	0.00671435
K09774	lptA; lipopolysaccharide export system protein LptA	152.465	360.958	2.36748	0.00671829
K13018	wbpD, wlbB; UDP-2-acetamido-3-amino-2,3-dideoxy-glucuronate N-acetyltransferase [EC:2.3.1.201]	524.237	959.233	1.82977	0.00675857
K00928	lysC; aspartate kinase [EC:2.7.2.4]	21620.6	23567.6	1.09006	0.00676901
K01909	mbtM; long-chain-fatty-acid--[acyl-carrier-protein] ligase [EC:6.2.1.20]	2.16667	14.3333	6.61538	0.00677165
K04748	norQ; nitric oxide reductase NorQ protein	2.16667	14.3333	6.61538	0.00677165
K09859	K09859; uncharacterized protein	2.16667	14.3333	6.61538	0.00677165
K11312	K11312; cupin 2 domain-containing protein	2.16667	14.3333	6.61538	0.00677165
K05788	ihfB, himD; integration host factor subunit beta	437.188	762.515	1.74413	0.00680693
K02121	ATPVE, ntpE, atpE; V/A-type H+/Na+-transporting ATPase subunit E	4690.85	6803.65	1.45041	0.00712199
K00179	iorA; indolepyruvate ferredoxin oxidoreductase, alpha subunit [EC:1.2.7.8]	4684.13	6357.54	1.35725	0.00729113
K00180	iorB; indolepyruvate ferredoxin oxidoreductase, beta subunit [EC:1.2.7.8]	4684.13	6357.54	1.35725	0.00729113
K03827	yjaB; putative acetyltransferase [EC:2.3.1.-]	3915.61	5325.15	1.35998	0.00733711
K07056	rsmI; 16S rRNA (cytidine1402-2'-O)-methyltransferase [EC:2.1.1.198]	20846	22498.6	1.07927	0.00745009
K01255	CARP, pepA; leucyl aminopeptidase [EC:3.4.11.1]	549.542	994.182	1.80911	0.00748931
K00681	ggt; gamma-glutamyltranspeptidase / glutathione hydrolase [EC:2.3.2.2 3.4.19.13]	316.688	628.515	1.98465	0.0076588
K00817	hisC; histidinol-phosphate aminotransferase [EC:2.6.1.9]	17049	18885.7	1.10773	0.00769764
K19157	yafQ; mRNA interferase YafQ [EC:3.1.-.-]	2235.41	3001.91	1.34289	0.00770922
K10555	lsrB; AI-2 transport system substrate-binding protein	84.8533	262.75	3.09652	0.00781
K10556	lsrC; AI-2 transport system permease protein	84.8533	262.75	3.09652	0.00781
K10557	lsrD; AI-2 transport system permease protein	84.8533	262.75	3.09652	0.00781
K10558	lsrA, ego; AI-2 transport system ATP-binding protein	84.8533	262.75	3.09652	0.00781
K11216	lsrK; autoinducer-2 kinase [EC:2.7.1.189]	84.8533	262.75	3.09652	0.00781
K06013	STE24; STE24 endopeptidase [EC:3.4.24.84]	2.16667	21.5	9.92308	0.00794084
K06204	dksA; DnaK suppressor protein	555.578	809.905	1.45777	0.00816342
K00294	E1.2.1.88; 1-pyrroline-5-carboxylate dehydrogenase [EC:1.2.1.88]	78.7083	271.648	3.45133	0.00828877
K11473	glcF; glycolate oxidase iron-sulfur subunit	589.113	806.53	1.36906	0.00831835
K03149	thiG; thiazole synthase [EC:2.8.1.10]	3802.5	5200.35	1.36761	0.00844105
K05337	fer; ferredoxin	3366.79	4667.06	1.3862	0.00866417
K02533	lasT; tRNA/rRNA methyltransferase [EC:2.1.1.-]	295.355	486.473	1.64708	0.0086766
K05306	phnX; phosphonoacetaldehyde hydrolase [EC:3.11.1.1]	2164.6	2634.16	1.21693	0.00869327
K16370	pfkB; 6-phosphofructokinase 2 [EC:2.7.1.11]	54.8817	275.888	5.02697	0.00869695
K16915	cbiL; nickel transport protein	261.557	335.557	1.28292	0.00876515
K02427	rlmE, rrmJ, ftsJ; 23S rRNA (uridine2552-2'-O)-methyltransferase [EC:2.1.1.166]	295.355	487.015	1.64891	0.00890936
K03274	gmhD, rfaD; ADP-L-glycero-D-manno-heptose 6-epimerase [EC:5.1.3.20]	295.355	487.015	1.64891	0.00890936
K08305	mltB; membrane-bound lytic murein transglycosylase B [EC:4.2.2.-]	295.355	487.015	1.64891	0.00890936
K09791	K09791; uncharacterized protein	295.355	487.015	1.64891	0.00890936
K07862	sstT; serine/threonine transporter	596.132	969.042	1.62555	0.00894917
K06929	K06929; uncharacterized protein	498.272	1017.01	2.04109	0.00903533
K03147	thiC; phosphomethylpyrimidine synthase [EC:4.1.99.17]	7101.54	8306.44	1.16967	0.00954098
K07568	queA; S-adenosylmethionine:tRNA ribosyltransferase-isomerase [EC:2.4.99.17]	20759.2	22597.3	1.08854	0.00959308
K19710	E2.7.7.53; ATP adenylyltransferase [EC:2.7.7.53]	431.447	557.28	1.29165	0.00992036
K07240	chrA; chromate transporter	28973.1	34812.4	1.20154	0.010125
K00318	PRODH; proline dehydrogenase [EC:1.5.-.-]	75.875	250.648	3.30344	0.0102949
K03567	gcvR; glycine cleavage system transcriptional repressor	294.022	481.515	1.63769	0.0103335
K03634	lolA; outer membrane lipoprotein carrier protein	294.022	481.515	1.63769	0.0103335
K05589	ftsB; cell division protein FtsB	294.022	481.515	1.63769	0.0103335
K00767	nadC, QPRT; nicotinate-nucleotide pyrophosphorylase (carboxylating) [EC:2.4.2.19]	7166.37	8898.37	1.24168	0.0104193
K00951	relA; GTP pyrophosphokinase [EC:2.7.6.5]	20915.6	22654.3	1.08313	0.0104524
K01523	hisE; phosphoribosyl-ATP pyrophosphohydrolase [EC:3.6.1.31]	439.223	747.917	1.70282	0.0104624
K03753	mobB; molybdopterin-guanine dinucleotide biosynthesis adapter protein	400.55	606.098	1.51317	0.0104757
K08325	yqhD; NADP-dependent alcohol dehydrogenase [EC:1.1.-.-]	371.84	802.94	2.15937	0.0107436
K00873	PK, pyk; pyruvate kinase [EC:2.7.1.40]	18105.7	19301.1	1.06602	0.0107538
K02844	waaG, rfaG; UDP-glucose:(heptosyl)LPS alpha-1,3-glucosyltransferase [EC:2.4.1.-]	151.132	348.292	2.30456	0.0108461
K02849	waaQ, rfaQ; heptosyltransferase III [EC:2.4.-.-]	151.132	348.292	2.30456	0.0108461
K00050	ttuD; hydroxypyruvate reductase [EC:1.1.1.81]	501.947	702.947	1.40044	0.0109308
K03856	AROA2, aroA; 3-deoxy-7-phosphoheptulonate synthase [EC:2.5.1.54]	7445.47	9665.78	1.29821	0.0109603
K16961	yxeM; putative amino-acid transport system substrate-binding protein	377.833	681.61	1.804	0.0110239
K16962	yxeN; putative amino-acid transport system permease protein	377.833	681.61	1.804	0.0110239
K00918	pfkC; ADP-dependent phosphofructokinase/glucokinase [EC:2.7.1.146 2.7.1.147]	366.417	677.472	1.84891	0.011158
K01961	accC; acetyl-CoA carboxylase, biotin carboxylase subunit [EC:6.4.1.2 6.3.4.14]	11232.8	13743.8	1.22355	0.0113101
K01768	E4.6.1.1; adenylate cyclase [EC:4.6.1.1]	352.057	491.39	1.39577	0.0113184
K03737	por, nifJ; pyruvate-ferredoxin/flavodoxin oxidoreductase [EC:1.2.7.1 1.2.7.-]	16908	19358.9	1.14496	0.011323
K01262	pepP; Xaa-Pro aminopeptidase [EC:3.4.11.9]	20083.6	21889.6	1.08992	0.0114731
K04773	sppA; protease IV [EC:3.4.21.-]	4173.48	5739.91	1.37533	0.0119496
K02386	flgA; flagella basal body P-ring formation protein FlgA	295.355	479.848	1.62465	0.0128334
K02393	flgH; flagellar L-ring protein precursor FlgH	295.355	479.848	1.62465	0.0128334
K02394	flgI; flagellar P-ring protein precursor FlgI	295.355	479.848	1.62465	0.0128334
K03769	ppiC; peptidyl-prolyl cis-trans isomerase C [EC:5.2.1.8]	173.577	385.252	2.21949	0.0130743
K02119	ATPVC, ntpC, atpC; V/A-type H+/Na+-transporting ATPase subunit C	6643.47	8809.94	1.32611	0.0130983
K07095	K07095; uncharacterized protein	21854.7	24054.4	1.10065	0.0131943
K11783	mqnB; futalosine hydrolase [EC:3.2.2.26]	463.723	725.89	1.56535	0.0132574
K09740	K09740; uncharacterized protein	119.5	214.833	1.79777	0.0132822
K01662	dxs; 1-deoxy-D-xylulose-5-phosphate synthase [EC:2.2.1.7]	17896.8	19717.9	1.10176	0.013324
K03803	rseC; sigma-E factor negative regulatory protein RseC	4550.34	6391.94	1.40472	0.0133475
K00937	ppk; polyphosphate kinase [EC:2.7.4.1]	14228.3	15651.4	1.10001	0.0135975
K01808	rpiB; ribose 5-phosphate isomerase B [EC:5.3.1.6]	17149.4	18853	1.09934	0.0136293
K18331	hndC; NADP-reducing hydrogenase subunit HndC [EC:1.12.1.3]	5183.02	6702.93	1.29325	0.0137358
K04486	E3.1.3.15B; histidinol-phosphatase (PHP family) [EC:3.1.3.15]	18376.7	20965.7	1.14088	0.0141837
K04043	dnaK, HSPA9; molecular chaperone DnaK	18567	19546.3	1.05274	0.014253
K03671	trxA; thioredoxin 1	33565	36796.1	1.09626	0.014311
K11392	rsmF; 16S rRNA (cytosine1407-C5)-methyltransferase [EC:2.1.1.178]	294.022	473.807	1.61147	0.0143962
K09882	cobS; cobaltochelatase CobS [EC:6.6.1.2]	118.667	209.5	1.76545	0.0144218
K18906	mgrA; MarR family transcriptional regulator, multiple gene regulator MgrA	0.666667	13.8333	20.75	0.0145679
K13688	chvB, cgs, ndvB; cyclic beta-1,2-glucan synthetase [EC:2.4.1.-]	144.667	375.167	2.59332	0.0145838
K11203	PTS-Fru2-EIIC; PTS system, fructose-specific IIC-like component	91.93	456.75	4.96845	0.0147559
K00262	E1.4.1.4, gdhA; glutamate dehydrogenase (NADP+) [EC:1.4.1.4]	19820.5	21458.8	1.08266	0.0148546
K07452	mcrB; 5-methylcytosine-specific restriction enzyme B [EC:3.1.21.-]	716.168	1147.19	1.60185	0.0149396
K00791	miaA, TRIT1; tRNA dimethylallyltransferase [EC:2.5.1.75]	20867.7	22329.6	1.07006	0.0149629
K09794	K09794; uncharacterized protein	294.022	474.89	1.61515	0.0150524
K07307	dmsB; anaerobic dimethyl sulfoxide reductase subunit B (DMSO reductase iron- sulfur subunit)	831.093	1311.67	1.57824	0.0151874
K09952	csn1, cas9; CRISPR-associated endonuclease Csn1 [EC:3.1.-.-]	285.583	565.417	1.97987	0.0153029
K03524	birA; BirA family transcriptional regulator, biotin operon repressor / biotin---[acetyl-CoA-carboxylase] ligase [EC:6.3.4.15]	18008.2	19009.1	1.05558	0.0153154
K00619	argA; amino-acid N-acetyltransferase [EC:2.3.1.1]	469.78	591.447	1.25899	0.0154035
K11104	melB; melibiose permease	761.362	1119.42	1.47028	0.0155482
K09798	K09798; uncharacterized protein	373.022	621.348	1.66572	0.0158843
K00245	frdB; fumarate reductase iron-sulfur subunit [EC:1.3.5.4]	336.688	445.515	1.32323	0.0163291
K06416	spoVS; stage V sporulation protein S	933.89	1408.17	1.50785	0.0165314
K00556	trmH; tRNA (guanosine-2'-O-)-methyltransferase [EC:2.1.1.34]	498.855	743.848	1.49111	0.0169042
K02456	gspG; general secretion pathway protein G	290.445	640.083	2.2038	0.0171468
K03457	TC.NCS1; nucleobase:cation symporter-1, NCS1 family	627.083	979.083	1.56133	0.0172132
K03286	TC.OOP; OmpA-OmpF porin, OOP family	349.022	570.432	1.63437	0.0174556
K00549	metE; 5-methyltetrahydropteroyltriglutamate--homocysteine methyltransferase [EC:2.1.1.14]	427.958	813.265	1.90034	0.0176827
K02481	K02481; two-component system, NtrC family, response regulator	3352.82	4841.93	1.44414	0.0178442
K18332	hndD; NADP-reducing hydrogenase subunit HndD [EC:1.12.1.3]	5152.18	6616.26	1.28417	0.0178446
K03813	modD; molybdenum transport protein [EC:2.4.2.-]	33.6117	152.542	4.53835	0.017904
K13012	wbqP; O-antigen biosynthesis protein WbqP	377.778	810.583	2.14566	0.0180867
K11782	mqnA; chorismate dehydratase [EC:4.2.1.151]	480.89	735.39	1.52923	0.0181948
K11784	mqnC; cyclic dehypoxanthinyl futalosine synthase [EC:1.21.98.1]	480.89	735.39	1.52923	0.0181948
K11785	mqnD; 1,4-dihydroxy-6-naphthoate synthase [EC:1.14.-.-]	480.89	735.39	1.52923	0.0181948
K18285	mqnE; aminodeoxyfutalosine synthase [EC:2.5.1.120]	480.89	735.39	1.52923	0.0181948
K00196	cooF; anaerobic carbon-monoxide dehydrogenase iron sulfur subunit	430.39	657.028	1.52659	0.0182636
K19244	ala; alanine dehydrogenase [EC:1.4.1.1]	593.75	946.75	1.59453	0.0183869
K06200	cstA; carbon starvation protein	2133.13	2948.92	1.38244	0.0186174
K03742	pncC; nicotinamide-nucleotide amidase [EC:3.5.1.42]	15231.1	16827.9	1.10484	0.0186211
K01744	aspA; aspartate ammonia-lyase [EC:4.3.1.1]	2282.07	3635.79	1.5932	0.0192537
K10795	prdD; D-proline reductase (dithiol)-stabilizing protein PrdD	411.25	699.583	1.70111	0.0193699
K10796	prdE; D-proline reductase (dithiol)-stabilizing protein PrdE	411.25	699.583	1.70111	0.0193699
K00259	ald; alanine dehydrogenase [EC:1.4.1.1]	2717.04	3821.9	1.40664	0.0194475
K09769	K09769; uncharacterized protein	2884.56	4135.39	1.43363	0.0195579
K03284	corA; magnesium transporter	13878.6	16658.1	1.20027	0.0196366
K01785	galM, GALM; aldose 1-epimerase [EC:5.1.3.3]	23486.3	25443.3	1.08333	0.0197332
K03616	rnfB; electron transport complex protein RnfB	127.965	250.292	1.95594	0.019997
K01451	hipO; hippurate hydrolase [EC:3.5.1.32]	917.39	1717	1.87161	0.0201639
K02314	dnaB; replicative DNA helicase [EC:3.6.4.12]	19090.3	20542.3	1.07606	0.0202049
K08358	ttrB; tetrathionate reductase subunit B	188.66	251.265	1.33184	0.0203012
K01777	prdF; proline racemase [EC:5.1.1.4]	416.75	699.583	1.67866	0.0203882
K10793	prdA; D-proline reductase (dithiol) PrdA [EC:1.21.4.1]	416.75	699.583	1.67866	0.0203882
K00566	mnmA, trmU; tRNA-uridine 2-sulfurtransferase [EC:2.8.1.13]	21403.3	23595.1	1.1024	0.0204235
K06016	pydC; beta-ureidopropionase / N-carbamoyl-L-amino-acid hydrolase [EC:3.5.1.6 3.5.1.87]	577	948.985	1.64469	0.0205696
K06907	K06907; uncharacterized protein	1092.69	1800.11	1.64742	0.0207184
K13015	wbpA; UDP-N-acetyl-D-glucosamine dehydrogenase [EC:1.1.1.136]	488.362	834.918	1.70963	0.020942
K05786	rarD; chloramphenicol-sensitive protein RarD	273.465	489.958	1.79167	0.0209948
K16011	algA, xanB, rfbA, wbpW, pslB; mannose-1-phosphate guanylyltransferase / mannose-6-phosphate isomerase [EC:2.7.7.13 5.3.1.8]	261.557	328.39	1.25552	0.0210175
K00127	fdoI, fdsG; formate dehydrogenase subunit gamma	75.2983	198.792	2.64005	0.0211354
K00008	SORD, gutB; L-iditol 2-dehydrogenase [EC:1.1.1.14]	15810.3	17601.8	1.11331	0.0211989
K08094	hxlB; 6-phospho-3-hexuloisomerase [EC:5.3.1.27]	651.75	995.917	1.52807	0.0212381
K00982	glnE; [glutamine synthetase] adenylyltransferase / [glutamine synthetase]-adenylyl-L-tyrosine phosphorylase [EC:2.7.7.42 2.7.7.89]	35.1317	164.125	4.67171	0.0215144
K00990	glnD; [protein-PII] uridylyltransferase [EC:2.7.7.59]	35.1317	164.125	4.67171	0.0215144
K16881	K16881; mannose-1-phosphate guanylyltransferase / phosphomannomutase [EC:2.7.7.13 5.4.2.8]	463.583	908.5	1.95973	0.0218459
K01507	ppa; inorganic pyrophosphatase [EC:3.6.1.1]	1998.12	2878.04	1.44037	0.0223764
K01492	purNH; phosphoribosylglycinamide/phosphoribosylaminoimidazolecarboxamide formyltransferase [EC:2.1.2.2 2.1.2.3]	1256.71	2304.98	1.83414	0.0229153
K07397	yhfA; putative redox protein	256.382	505.958	1.97346	0.0230899
K00171	porD; pyruvate ferredoxin oxidoreductase delta subunit [EC:1.2.7.1]	2200.33	3230.33	1.46811	0.0231077
K07322	ytfE, scdA; regulator of cell morphogenesis and NO signaling	4706.67	6060.81	1.2877	0.023482
K03525	coaX; type III pantothenate kinase [EC:2.7.1.33]	16598.7	18333.6	1.10452	0.0235016
K01438	argE; acetylornithine deacetylase [EC:3.5.1.16]	2708.51	3741.66	1.38145	0.0236711
K02919	RP-L36, MRPL36, rpmJ; large subunit ribosomal protein L36	7421.53	8936.72	1.20416	0.0239253
K01297	ldcA; muramoyltetrapeptide carboxypeptidase [EC:3.4.17.13]	2465.3	3287	1.33331	0.023932
K02067	mlaD, linM; phospholipid/cholesterol/gamma-HCH transport system substrate-binding protein	3428.4	4790.66	1.39735	0.0242333
K02083	allC; allantoate deiminase [EC:3.5.3.9]	671.417	1000.33	1.48988	0.02428
K03824	yhbS; putative acetyltransferase [EC:2.3.1.-]	147.298	318.625	2.16313	0.0243605
K17716	capD; UDP-glucose 4-epimerase [EC:5.1.3.2]	324.375	649.648	2.00277	0.0249841
K05808	yhbH; putative sigma-54 modulation protein	16104.1	17470.8	1.08486	0.024995
K05592	deaD, cshA; ATP-dependent RNA helicase DeaD [EC:3.6.4.13]	16499.5	17645.9	1.06948	0.0250135
K03734	apbE; FAD:protein FMN transferase [EC:2.7.1.180]	20002.1	21891.9	1.09448	0.0251573
K07497	K07497; putative transposase	965.067	2371.67	2.45752	0.0252845
K16053	ybdG, mscM; miniconductance mechanosensitive channel	4453.34	5830.73	1.30929	0.0253588
K09158	K09158; uncharacterized protein	33.7983	158.625	4.69328	0.0254102
K10794	prdB; D-proline reductase (dithiol) PrdB [EC:1.21.4.1]	441.083	721.25	1.63518	0.0254258
K18220	tetM, tetO; ribosomal protection tetracycline resistance protein	3820.24	4787.54	1.2532	0.0257391
K05825	LYSN; 2-aminoadipate transaminase [EC:2.6.1.-]	1404.75	2211.58	1.57436	0.0258041
K02806	PTS-Ntr-EIIA, ptsN; PTS system, nitrogen regulatory IIA component [EC:2.7.1.-]	36.7983	165.958	4.50994	0.025946
K06192	pqiB; paraquat-inducible protein B	265.688	380.348	1.43156	0.0259506
K03089	rpoH; RNA polymerase sigma-32 factor	268.355	384.182	1.43162	0.0260109
K01750	E4.3.1.12, ocd; ornithine cyclodeaminase [EC:4.3.1.12]	1089.5	1634	1.49977	0.0261733
K00639	kbl, GCAT; glycine C-acetyltransferase [EC:2.3.1.29]	4003.09	5285.25	1.32029	0.0262132
K00962	pnp, PNPT1; polyribonucleotide nucleotidyltransferase [EC:2.7.7.8]	16318	17641	1.08107	0.026227
K01466	allB; allantoinase [EC:3.5.2.5]	707.583	1007.83	1.42433	0.0264848
K13640	hspR; MerR family transcriptional regulator, heat shock protein HspR	137.25	204.167	1.48755	0.0267272
K03592	pmbA; PmbA protein	192.173	431.94	2.24766	0.0269652
K03614	rnfD; electron transport complex protein RnfD	15891.1	17702.3	1.11398	0.0270261
K11261	fwdE, fmdE; formylmethanofuran dehydrogenase subunit E [EC:1.2.7.12]	427.473	575.223	1.34564	0.0272497
K14261	alaC; alanine-synthesizing transaminase [EC:2.6.1.-]	228.355	318.807	1.3961	0.0274121
K01424	E3.5.1.1, ansA, ansB; L-asparaginase [EC:3.5.1.1]	17387.6	19589.4	1.12663	0.0274812
K04962	RYR2; ryanodine receptor 2	7.33333	21.25	2.89773	0.0277529
K05988	dexA; dextranase [EC:3.2.1.11]	7.33333	21.25	2.89773	0.0277529
K07492	K07492; putative transposase	7.33333	21.25	2.89773	0.0277529
K13665	gumL; pyruvyltransferase	7.33333	21.25	2.89773	0.0277529
K15538	MANEA; glycoprotein endo-alpha-1,2-mannosidase [EC:3.2.1.130]	7.33333	21.25	2.89773	0.0277529
K18545	sprB; streptogrisin B [EC:3.4.21.81]	7.33333	21.25	2.89773	0.0277529
K19147	mcrC; 5-methylcytosine-specific restriction enzyme subunit McrC	7.33333	21.25	2.89773	0.0277529
K06941	rlmN; 23S rRNA (adenine2503-C2)-methyltransferase [EC:2.1.1.192]	17319.4	18755.4	1.08291	0.0278248
K06213	mgtE; magnesium transporter	17727.8	18694.7	1.05454	0.0278419
K07467	rstA1; phage replication initiation protein	791.528	1688.75	2.13353	0.027946
K10709	frlC; fructoselysine 3-epimerase [EC:5.1.3.41]	483.167	881.693	1.82482	0.0279789
K06997	yggS, PROSC; PLP dependent protein	16344.8	17644.4	1.07951	0.0280707
K08156	araJ; MFS transporter, DHA1 family, arabinose polymer utilization protein	2561.71	3487.46	1.36138	0.0280859
K07109	K07109; uncharacterized protein	230.818	407.708	1.76636	0.0283261
K00648	fabH; 3-oxoacyl-[acyl-carrier-protein] synthase III [EC:2.3.1.180]	19451.2	20361.1	1.04678	0.0287073
K08224	ynfM; MFS transporter, YNFM family, putative membrane transport protein	36.6317	172.458	4.7079	0.0288596
K06221	dkgA; 2,5-diketo-D-gluconate reductase A [EC:1.1.1.346]	222.522	533.515	2.39759	0.0290791
K00602	purH; phosphoribosylaminoimidazolecarboxamide formyltransferase / IMP cyclohydrolase [EC:2.1.2.3 3.5.4.10]	19600.1	21090.5	1.07604	0.0291049
K00685	ATE1; arginyl-tRNA---protein transferase [EC:2.3.2.8]	1.33333	12.6667	9.5	0.0292988
K00992	murU; N-acetyl-alpha-D-muramate 1-phosphate uridylyltransferase [EC:2.7.7.99]	1.33333	12.6667	9.5	0.0292988
K02204	thrB2; homoserine kinase type II [EC:2.7.1.39]	1.33333	12.6667	9.5	0.0292988
K00437	hydB; [NiFe] hydrogenase large subunit [EC:1.12.2.1]	260.223	322.89	1.24082	0.0293059
K00534	E1.12.7.2S; ferredoxin hydrogenase small subunit [EC:1.12.7.2]	260.223	322.89	1.24082	0.0293059
K03851	tpa; taurine-pyruvate aminotransferase [EC:2.6.1.77]	260.223	322.89	1.24082	0.0293059
K05772	tupA, vupA; tungstate transport system substrate-binding protein	260.223	322.89	1.24082	0.0293059
K05773	tupB, vupB; tungstate transport system permease protein	260.223	322.89	1.24082	0.0293059
K06857	tupC, vupC; tungstate transport system ATP-binding protein [EC:3.6.3.55]	260.223	322.89	1.24082	0.0293059
K06937	K06937; 7,8-dihydro-6-hydroxymethylpterin dimethyltransferase [EC:2.1.1.-]	260.223	322.89	1.24082	0.0293059
K06951	K06951; uncharacterized protein	260.223	322.89	1.24082	0.0293059
K07096	K07096; uncharacterized protein	260.223	322.89	1.24082	0.0293059
K07469	mop; aldehyde oxidoreductase [EC:1.2.99.7]	260.223	322.89	1.24082	0.0293059
K11180	dsrA; dissimilatory sulfite reductase alpha subunit [EC:1.8.99.5]	260.223	322.89	1.24082	0.0293059
K11181	dsrB; dissimilatory sulfite reductase beta subunit [EC:1.8.99.5]	260.223	322.89	1.24082	0.0293059
K11384	algB; two-component system, NtrC family, response regulator AlgB	260.223	322.89	1.24082	0.0293059
K11646	K11646; 3-dehydroquinate synthase II [EC:1.4.1.24]	260.223	322.89	1.24082	0.0293059
K13819	K13819; NifU-like protein	260.223	322.89	1.24082	0.0293059
K14091	echF; ech hydrogenase subunit F	260.223	322.89	1.24082	0.0293059
K16845	suyA; (2R)-sulfolactate sulfo-lyase subunit alpha [EC:4.4.1.24]	260.223	322.89	1.24082	0.0293059
K16846	suyB; (2R)-sulfolactate sulfo-lyase subunit beta [EC:4.4.1.24]	260.223	322.89	1.24082	0.0293059
K18008	hydA; [NiFe] hydrogenase small subunit [EC:1.12.2.1]	260.223	322.89	1.24082	0.0293059
K19714	kdnB; 3-deoxy-alpha-D-manno-octulosonate 8-oxidase [EC:1.1.3.48]	260.223	322.89	1.24082	0.0293059
K03617	rnfA; electron transport complex protein RnfA	15661.5	17440.5	1.11359	0.0295321
K03743	pncC; nicotinamide-nucleotide amidase [EC:3.5.1.42]	1626.9	2265.94	1.3928	0.0297772
K00645	fabD; [acyl-carrier-protein] S-malonyltransferase [EC:2.3.1.39]	16553.7	17831.9	1.07722	0.0299628
K07133	K07133; uncharacterized protein	36955.5	44298.6	1.1987	0.0299876
K02843	waaF, rfaF; heptosyltransferase II [EC:2.4.-.-]	1072.96	2043.21	1.90426	0.0301988
K18330	hndA; NADP-reducing hydrogenase subunit HndA [EC:1.12.1.3]	5166.52	6497.59	1.25764	0.0303289
K00769	gpt; xanthine phosphoribosyltransferase [EC:2.4.2.22]	124.132	245.458	1.9774	0.0305174
K01154	hsdS; type I restriction enzyme, S subunit [EC:3.1.21.3]	27894.4	33713.4	1.20861	0.0306722
K07313	pphA; serine/threonine protein phosphatase 1 [EC:3.1.3.16]	262.382	935.25	3.56446	0.0307358
K09937	K09937; uncharacterized protein	267.022	378.14	1.41614	0.0307558
K16153	K16153; glycogen phosphorylase/synthase [EC:2.4.1.1 2.4.1.11]	493.39	700.723	1.42022	0.0309493
K03787	surE; 5'-nucleotidase [EC:3.1.3.5]	3483.81	4735.33	1.35924	0.0311916
K16165	nagK; fumarylpyruvate hydrolase [EC:3.7.1.20]	1.52	12.6667	8.33333	0.0312589
K00459	ncd2, npd; nitronate monooxygenase [EC:1.13.12.16]	24.1667	50.5	2.08966	0.0312811
K09979	K09979; uncharacterized protein	236.465	406.625	1.7196	0.0312921
K07709	zraS, hydH; two-component system, NtrC family, sensor histidine kinase HydH [EC:2.7.13.3]	436.912	599.863	1.37296	0.031429
K00169	porA; pyruvate ferredoxin oxidoreductase alpha subunit [EC:1.2.7.1]	2385.42	3361.5	1.40919	0.0314367
K00170	porB; pyruvate ferredoxin oxidoreductase beta subunit [EC:1.2.7.1]	2385.42	3361.5	1.40919	0.0314367
K00172	porG; pyruvate ferredoxin oxidoreductase gamma subunit [EC:1.2.7.1]	2385.42	3361.5	1.40919	0.0314367
K03641	tolB; TolB protein	267.022	378.682	1.41817	0.031523
K04754	mlaA, vacJ; phospholipid-binding lipoprotein MlaA	267.022	378.682	1.41817	0.031523
K07323	mlaC; phospholipid transport system substrate-binding protein	267.022	378.682	1.41817	0.031523
K08300	rne; ribonuclease E [EC:3.1.26.12]	267.022	378.682	1.41817	0.031523
K08304	mltA; membrane-bound lytic murein transglycosylase A [EC:4.2.2.-]	267.022	378.682	1.41817	0.031523
K09858	K09858; SEC-C motif domain protein	267.022	378.682	1.41817	0.031523
K12343	SRD5A1; 3-oxo-5-alpha-steroid 4-dehydrogenase 1 [EC:1.3.1.22]	2547.71	3533.82	1.38706	0.0315976
K00242	sdhD, frdD; succinate dehydrogenase / fumarate reductase, membrane anchor subunit	35.1317	156.958	4.46772	0.0316217
K06916	zapE; cell division protein ZapE	35.1317	156.958	4.46772	0.0316217
K09159	cptB; antitoxin CptB	35.1317	156.958	4.46772	0.0316217
K03711	fur, zur, furB; Fur family transcriptional regulator, ferric uptake regulator	24194.6	26382	1.09041	0.0316837
K00800	aroA; 3-phosphoshikimate 1-carboxyvinyltransferase [EC:2.5.1.19]	16407.9	17665.9	1.07667	0.0320486
K01736	aroC; chorismate synthase [EC:4.2.3.5]	16407.9	17665.9	1.07667	0.0320486
K02122	ATPVF, ntpF, atpF; V/A-type H+/Na+-transporting ATPase subunit F	7733.31	9701.3	1.25448	0.0321911
K03517	nadA; quinolinate synthase [EC:2.5.1.72]	6738.71	8203.37	1.21735	0.0322017
K07168	K07168; CBS domain-containing membrane protein	117.333	196.833	1.67756	0.0322064
K16783	bioN; biotin transport system permease protein	117.333	196.833	1.67756	0.0322064
K16784	bioM; biotin transport system ATP-binding protein [EC:3.6.3.-]	117.333	196.833	1.67756	0.0322064
K01012	bioB; biotin synthase [EC:2.8.1.6]	17168.9	18385.9	1.07089	0.0322751
K13993	HSP20; HSP20 family protein	8734.02	9985.95	1.14334	0.0323067
K02823	pyrDII; dihydroorotate dehydrogenase electron transfer subunit	15972.4	17387	1.08857	0.0325092
K00605	gcvT, AMT; aminomethyltransferase [EC:2.1.2.10]	5683.48	6811.15	1.19841	0.0326636
K00986	ltrA; RNA-directed DNA polymerase [EC:2.7.7.49]	1463.82	2711.48	1.85233	0.0327066
K06902	UMF1; MFS transporter, UMF1 family	698.695	1077	1.54145	0.0327892
K04564	SOD2; superoxide dismutase, Fe-Mn family [EC:1.15.1.1]	6037.39	7655.28	1.26798	0.0330681
K08307	mltD, dniR; membrane-bound lytic murein transglycosylase D [EC:4.2.2.-]	3397.4	4657	1.37075	0.0331751
K03040	rpoA; DNA-directed RNA polymerase subunit alpha [EC:2.7.7.6]	18765	19872.5	1.05902	0.0333361
K00067	rfbD, rmlD; dTDP-4-dehydrorhamnose reductase [EC:1.1.1.133]	19008.6	20798.4	1.09416	0.0333363
K18138	acrB, mexB, adeJ, smeE, mtrD, cmeB; multidrug efflux pump	1293.45	2376.29	1.83717	0.0334259
K07289	asmA; AsmA protein	525.912	688.905	1.30993	0.033592
K01673	cynT, can; carbonic anhydrase [EC:4.2.1.1]	1800.75	2903.75	1.61252	0.0336201
K08223	fsr; MFS transporter, FSR family, fosmidomycin resistance protein	2548.65	3388.54	1.32954	0.0337418
K02169	bioC; malonyl-CoA O-methyltransferase [EC:2.1.1.197]	2344.67	3314.44	1.4136	0.033876
K04940	odh; opine dehydrogenase [EC:1.5.1.28]	514.833	971.667	1.88734	0.034035
K10036	glnH; glutamine transport system substrate-binding protein	122.798	239.417	1.94967	0.0340413
K10037	glnP; glutamine transport system permease protein	122.798	239.417	1.94967	0.0340413
K01809	manA, MPI; mannose-6-phosphate isomerase [EC:5.3.1.8]	8828.4	10366.8	1.17426	0.0342232
K06168	miaB; tRNA-2-methylthio-N6-dimethylallyladenosine synthase [EC:2.8.4.3]	16565.8	17866.4	1.07851	0.0342536
K01791	wecB; UDP-N-acetylglucosamine 2-epimerase (non-hydrolysing) [EC:5.1.3.14]	14480	16199.2	1.11873	0.0343385
K06968	rlmM; 23S rRNA (cytidine2498-2'-O)-methyltransferase [EC:2.1.1.186]	122.798	239.958	1.95408	0.034527
K18856	vanC, vanE, vanG; D-alanine---D-serine ligase [EC:6.3.2.35]	1965	2947.11	1.4998	0.0345439
K03270	kdsC; 3-deoxy-D-manno-octulosonate 8-phosphate phosphatase (KDO 8-P phosphatase) [EC:3.1.3.45]	3254.51	4531.94	1.39251	0.0345647
K08303	K08303; putative protease [EC:3.4.-.-]	32297.8	34900.9	1.0806	0.0346478
K15633	gpmI; 2,3-bisphosphoglycerate-independent phosphoglycerate mutase [EC:5.4.2.12]	16111.2	17398.1	1.07988	0.0347786
K00239	sdhA, frdA; succinate dehydrogenase / fumarate reductase, flavoprotein subunit [EC:1.3.5.1 1.3.5.4]	4496.18	5718.58	1.27188	0.0348165
K02484	K02484; two-component system, OmpR family, sensor kinase [EC:2.7.13.3]	2382.24	3307.9	1.38857	0.0355445
K02452	gspC; general secretion pathway protein C	33.6117	150.917	4.49001	0.0356619
K02455	gspF; general secretion pathway protein F	33.6117	150.917	4.49001	0.0356619
K02460	gspK; general secretion pathway protein K	33.6117	150.917	4.49001	0.0356619
K07214	fes; enterochelin esterase and related enzymes	54.6517	212.625	3.89055	0.0357696
K13628	iscA; iron-sulfur cluster assembly protein	26.965	110.958	4.1149	0.035844
K07757	ybiV; sugar-phosphatase [EC:3.1.3.23]	86.7983	397.75	4.58246	0.0358934
K02601	nusG; transcriptional antiterminator NusG	20286.5	21132.5	1.0417	0.035942
K03427	hsdM; type I restriction enzyme M protein [EC:2.1.1.72]	24189.4	26353.3	1.08945	0.0359687
K03558	cvpA; membrane protein required for colicin V production	1495.9	2640.5	1.76516	0.0359892
K03747	smg; Smg protein	33.7983	150.917	4.46521	0.0360321
K03116	tatA; sec-independent protein translocase protein TatA	3900.7	5017.94	1.28642	0.0360376
K03326	TC.DCUC, dcuC, dcuD; C4-dicarboxylate transporter, DcuC family	62.1317	176.417	2.8394	0.0361777
K01682	acnB; aconitate hydratase 2 / 2-methylisocitrate dehydratase [EC:4.2.1.3 4.2.1.99]	33.7983	151.458	4.48124	0.0368566
K03087	rpoS; RNA polymerase nonessential primary-like sigma factor	33.7983	151.458	4.48124	0.0368566
K03598	rseB; sigma-E factor negative regulatory protein RseB	33.7983	151.458	4.48124	0.0368566
K03303	lctP; lactate permease	2322.95	3439.41	1.48062	0.0369122
K13019	wbpI, wlbD; UDP-GlcNAc3NAcA epimerase [EC:5.1.3.23]	447.25	721.417	1.61301	0.0370084
K03666	hfq; host factor-I protein	2339.44	3500.96	1.4965	0.0370287
K03387	ahpF; alkyl hydroperoxide reductase subunit F [EC:1.6.4.-]	1358.17	2326.75	1.71314	0.0371619
K00433	cpo; non-heme chloroperoxidase [EC:1.11.1.10]	470.353	832.693	1.77036	0.037288
K00099	dxr; 1-deoxy-D-xylulose-5-phosphate reductoisomerase [EC:1.1.1.267]	16258.9	17516	1.07732	0.0375092
K03526	gcpE, ispG; (E)-4-hydroxy-3-methylbut-2-enyl-diphosphate synthase [EC:1.17.7.1 1.17.7.3]	16258.2	17516	1.07737	0.037556
K07264	arnT, pmrK; 4-amino-4-deoxy-L-arabinose transferase [EC:2.4.2.43]	33.7983	152	4.49726	0.037686
K01816	hyi, gip; hydroxypyruvate isomerase [EC:5.3.1.22]	170.452	235.205	1.37989	0.0377069
K00794	ribH, RIB4; 6,7-dimethyl-8-ribityllumazine synthase [EC:2.5.1.78]	9260.73	10019.9	1.08197	0.0378441
K01649	leuA, IMS; 2-isopropylmalate synthase [EC:2.3.3.13]	16784.8	18159.9	1.08193	0.0378588
K01093	appA; 4-phytase / acid phosphatase [EC:3.1.3.26 3.1.3.2]	265.688	372.64	1.40255	0.0380782
K01129	dgt; dGTPase [EC:3.1.5.1]	15945.1	16968.4	1.06418	0.0385886
K06897	K06897; 7,8-dihydropterin-6-yl-methyl-4-(beta-D-ribofuranosyl)aminobenzene 5'-phosphate synthase [EC:2.5.1.105]	10498.2	11738.4	1.11814	0.0386706
K01719	hemD, UROS; uroporphyrinogen-III synthase [EC:4.2.1.75]	3144.67	4358.11	1.38587	0.0387376
K18234	vat; virginiamycin A acetyltransferase [EC:2.3.1.-]	3819.47	5399.94	1.41379	0.0388046
K00112	glpB; glycerol-3-phosphate dehydrogenase subunit B [EC:1.1.5.3]	267.855	380.348	1.41998	0.038902
K00113	glpC; glycerol-3-phosphate dehydrogenase subunit C [EC:1.1.5.3]	267.855	380.348	1.41998	0.038902
K00820	glmS, GFPT; glucosamine---fructose-6-phosphate aminotransferase (isomerizing) [EC:2.6.1.16]	19287.2	20440.2	1.05978	0.0389237
K00246	frdC; fumarate reductase subunit C	265.688	373.182	1.40458	0.0389516
K01147	rnb; exoribonuclease II [EC:3.1.13.1]	265.688	373.182	1.40458	0.0389516
K01150	endA; deoxyribonuclease I [EC:3.1.21.1]	265.688	373.182	1.40458	0.0389516
K02858	ribB, RIB3; 3,4-dihydroxy 2-butanone 4-phosphate synthase [EC:4.1.99.12]	265.688	373.182	1.40458	0.0389516
K06189	corC; magnesium and cobalt transporter	265.688	373.182	1.40458	0.0389516
K07019	K07019; uncharacterized protein	265.688	373.182	1.40458	0.0389516
K09889	yjgA; ribosome-associated protein	265.688	373.182	1.40458	0.0389516
K02626	pdaD; arginine decarboxylase [EC:4.1.1.19]	160.723	211.39	1.31524	0.0391261
K00880	lyxK; L-xylulokinase [EC:2.7.1.53]	0.186667	13.4167	71.875	0.0391412
K05776	modF; molybdate transport system ATP-binding protein	2580.73	3528.83	1.36738	0.0392799
K09793	K09793; uncharacterized protein	2744.6	3682.46	1.34171	0.0394331
K07787	cusA, silA; Cu(I)/Ag(I) efflux system membrane protein CusA/SilA	46.84	166.398	3.55248	0.0394927
K07043	K07043; uncharacterized protein	15496.4	16908.4	1.09112	0.0395215
K01735	aroB; 3-dehydroquinate synthase [EC:4.2.3.4]	16373.8	17483.7	1.06778	0.0395316
K08738	CYC; cytochrome c	127	226.167	1.78084	0.039806
K03620	hyaC; Ni/Fe-hydrogenase 1 B-type cytochrome subunit	1768.96	2058.45	1.16365	0.0399108
K00793	ribE, RIB5; riboflavin synthase [EC:2.5.1.9]	9242.4	9990.36	1.08093	0.0399314
K03741	ARSC2, arsC; arsenate reductase [EC:1.20.4.1]	719.542	1314.31	1.8266	0.0399967
K16329	psuG; pseudouridylate synthase [EC:4.2.1.70]	746.02	1334.25	1.78849	0.04004
K15780	tilS-hprT; bifunctional protein TilS/HprT [EC:6.3.4.19 2.4.2.8]	1.66667	11.8333	7.1	0.0401591
K07741	antB; anti-repressor protein	12.8333	32.3333	2.51948	0.0401888
K13771	nsrR; Rrf2 family transcriptional regulator, nitric oxide-sensitive transcriptional repressor	34.465	158.125	4.58799	0.0403148
K01738	cysK; cysteine synthase A [EC:2.5.1.47]	23254.4	25375.8	1.09122	0.0405444
K05520	pfpI; protease I [EC:3.5.1.124]	355.188	548.307	1.54371	0.0408822
K09988	lyxA; D-lyxose ketol-isomerase [EC:5.3.1.15]	884.39	1406.67	1.59055	0.0409984
K06287	maf; septum formation protein	16230.9	17483.2	1.07716	0.0410435
K13051	iaaA, ASRGL1; beta-aspartyl-peptidase (threonine type) [EC:3.4.19.5]	113.298	319.042	2.81594	0.041051
K00845	glk; glucokinase [EC:2.7.1.2]	26100.3	28226.1	1.08145	0.041078
K01950	E6.3.5.1, NADSYN1, QNS1, nadE; NAD+ synthase (glutamine-hydrolysing) [EC:6.3.5.1]	16354	17630.2	1.07804	0.0410903
K06911	K06911; uncharacterized protein	3578.13	4603.46	1.28655	0.0411376
K00102	LDHD, dld; D-lactate dehydrogenase (cytochrome) [EC:1.1.2.4]	125.833	205.333	1.63179	0.0411931
K02379	fdhD; FdhD protein	420.438	527.182	1.25389	0.0412652
K07588	argK; LAO/AO transport system kinase [EC:2.7.-.-]	3413.26	4596.12	1.34655	0.0414034
K18707	mtaB; threonylcarbamoyladenosine tRNA methylthiotransferase MtaB [EC:2.8.4.5]	15530	16876.8	1.08672	0.0423676
K09806	K09806; uncharacterized protein	21.965	133.458	6.07595	0.0424204
K16345	xanP; xanthine permease XanP	432.507	794.273	1.83644	0.0424271
K00812	aspB; aspartate aminotransferase [EC:2.6.1.1]	8846.39	11499.9	1.29995	0.042889
K09022	ridA, tdcF, RIDA; 2-iminobutanoate/2-iminopropanoate deaminase [EC:3.5.99.10]	16224.1	17725.3	1.09253	0.0434767
K03313	nhaA; Na+:H+ antiporter, NhaA family	2918.09	3997.77	1.37	0.0434776
K03613	rnfE; electron transport complex protein RnfE	15461.3	17118.8	1.1072	0.0436288
K00819	rocD, OAT; ornithine--oxo-acid transaminase [EC:2.6.1.13]	50.375	163.315	3.24199	0.0436946
K06155	gntT; Gnt-I system high-affinity gluconate transporter	29.965	121.25	4.04639	0.0437703
K02496	hemX; uroporphyrin-III C-methyltransferase [EC:2.1.1.107]	500.798	921.625	1.84031	0.043829
K06178	rluB; 23S rRNA pseudouridine2605 synthase [EC:5.4.99.22]	8374.9	10081.3	1.20375	0.043898
K04014	nrfC; protein NrfC	0.186667	27.5833	147.768	0.0441866
K04015	nrfD; protein NrfD	0.186667	27.5833	147.768	0.0441866
K03296	TC.HAE1; hydrophobic/amphiphilic exporter-1 (mainly G- bacteria), HAE1 family	10984.5	13821.3	1.25826	0.0445856
K00030	IDH3; isocitrate dehydrogenase (NAD+) [EC:1.1.1.41]	231.667	630.833	2.72302	0.0448717
K01270	pepD; dipeptidase D [EC:3.4.13.-]	19806.2	21627.2	1.09194	0.0455265
K00958	sat, met3; sulfate adenylyltransferase [EC:2.7.7.4]	227.723	282.057	1.23859	0.0455699
K18910	dpe, lre; D-psicose/D-tagatose/L-ribulose 3-epimerase [EC:5.1.3.30 5.1.3.31]	265.167	422.167	1.59208	0.045729
K00847	E2.7.1.4, scrK; fructokinase [EC:2.7.1.4]	21106.3	22997.7	1.08961	0.0459199
K18231	msrA, vmlR; macrolide transport system ATP-binding/permease protein	275.167	445.833	1.62023	0.046081
K07139	K07139; uncharacterized protein	14528.7	15720.8	1.08205	0.0461606
K07025	K07025; putative hydrolase of the HAD superfamily	25713.6	28976.1	1.12688	0.0465941
K16937	doxD; thiosulfate dehydrogenase [quinone] large subunit [EC:1.8.5.2]	37.3333	111.75	2.9933	0.0470519
K09125	K09125; uncharacterized protein	2752.67	3713.72	1.34913	0.0470923
K12340	tolC; outer membrane protein	5986.98	8326.96	1.39084	0.0470969
K03113	EIF1, SUI1; translation initiation factor 1	2840.01	3905.94	1.37533	0.0471659
K11755	hisIE; phosphoribosyl-ATP pyrophosphohydrolase / phosphoribosyl-AMP cyclohydrolase [EC:3.6.1.31 3.5.4.19]	14186.6	15863.8	1.11823	0.0471693
K18139	oprM, emhC, ttgC, cusC, adeK, smeF, mtrE, cmeC, gesC; outer membrane protein, multidrug efflux system	3193.99	4225.6	1.32298	0.0478789
K06076	fadL; long-chain fatty acid transport protein	1427.56	2474.66	1.73349	0.0479142
K02428	rdgB; XTP/dITP diphosphohydrolase [EC:3.6.1.66]	21660.1	22904.7	1.05746	0.0480571
K03745	slyX; SlyX protein	267.022	371.515	1.39133	0.0482267
K03926	cutA; periplasmic divalent cation tolerance protein	267.022	371.515	1.39133	0.0482267
K07278	tamA; translocation and assembly module TamA	267.022	371.515	1.39133	0.0482267
K15539	rodZ; cytoskeleton protein RodZ	267.022	371.515	1.39133	0.0482267
K09011	cimA; (R)-citramalate synthase [EC:2.3.1.182]	2531.38	3526.32	1.39304	0.0485289
K02536	lpxD; UDP-3-O-[3-hydroxymyristoyl] glucosamine N-acyltransferase [EC:2.3.1.191]	3613.45	4826.16	1.33561	0.0488036
K02066	mlaE, linK; phospholipid/cholesterol/gamma-HCH transport system permease protein	4158.79	5391.78	1.29648	0.0488505
K07017	K07017; uncharacterized protein	46.1533	156.523	3.39138	0.0488643
K07504	K07504; predicted type IV restriction endonuclease	308.083	507.583	1.64755	0.0495244
K05524	fdxA; ferredoxin	496.667	891.167	1.7943	0.0495337
K01770	ispF; 2-C-methyl-D-erythritol 2,4-cyclodiphosphate synthase [EC:4.6.1.12]	15835.3	16945.1	1.07009	0.0497602
K00336	nuoG; NADH-quinone oxidoreductase subunit G [EC:1.6.5.3]	8780.02	10286.1	1.17154	0.0498997
